# Supplementary material for: Control of motor landing and processivity by the CAP-Gly domain in the KIF13B tail
Source: Nat Commun. 2023 Aug 5;14:4715. doi: 10.1038/s41467-023-40425-4 (PMC10404244; doi:10.1038/s41467-023-40425-4)
Supplement: Supplementary file 4 — Source Data [file 41467_2023_40425_MOESM4_ESM.xlsx]

## Sheet: Figure 1C
KIF13B WT (5 nM)	KIF13B WT (25 nM)	KIF13B WT (100 nM)	KIF13BV178Q (5 nM)	KIF13BV178Q (25 nM)	KIF13BV178Q (100 nM)	KIF13BK414A (5 nM)	KIF13BK414A (25 nM)	KIF13BK414A (100 nM)	KIF13BΔtail (5 nM)	KIF13BΔtail (25 nM)	KIF13BCG (5 nM)	KIF13BCG (25 nM)	KIF13BCG (100 nM)
Molecular Weigh (kDa)	Molecular Weigh (kDa)	Molecular Weigh (kDa)	Molecular Weigh (kDa)	Molecular Weigh (kDa)	Molecular Weigh (kDa)	Molecular Weigh (kDa)	Molecular Weigh (kDa)	Molecular Weigh (kDa)	Molecular Weigh (kDa)	Molecular Weigh (kDa)	Molecular Weigh (kDa)	Molecular Weigh (kDa)	Molecular Weigh (kDa)
527.708	219.403	414.36	1420.66	474.159	894.21	167.379	412.143	480.571	166.941	-286.79	40.7669	40.385	109.427
379.198	411.438	744.516	389.399	429.261	458.3	130.184	1974	740.586	236.612	-216.301	38.1475	56.4644	160.504
238.256	227.27	196.875	382.681	862.68	420.882	518.988	1015.69	1067.68	135.893	-218.484	34.3578	61.6257	169.726
495.437	201.092	278.072	451.781	465.432	153.934	100.353	415.084	1647.84	93.2839	263.181	32.2	49.0728	96.948
230.754	195.425	216.894	209.334	432.044	412.452	436.947	471.313	293.122	236.031	198.334	65.9643	42.284	-149.439
249.531	213.62	365.847	203.031	531.896	473.137	55.5981	403.455	480.919	134.448	-247.352	-58.1906	49.2281	128.699
225.503	51.0447	304.424	202.578	217.034	573.306	422.741	456.906	606.891	763.195	202.942	41.4471	44.6583	93.9388
455.165	240.273	221.752	1638.51	383.766	449.713	-46.9455	529.183	492.697	104.076	-236.907	49.0777	41.9552	148.152
204.844	229.74	272.789	237.35	438.325	246.035	680.62	428.997	437.861	209.561	177.995	42.8619	61.5039	79.4266
3190.83	98.8504	367.961	131.935	261.99	483.401	445.332	260.399	1064.87	208.603	-305.269	53.6779	64.8872	91.3512
224.796	157.906	545.552	233.38	360.082	464.943	403.042	115.689	368.168	62.3008	-212.737	52.9548	65.8245	132.987
259.806	346.457	495.983	449.176	660.015	473.017	58.0057	1013.31	292.855	112.73	-211.283	38.5459	63.9908	137.024
207.691	208.896	163.158	212.767	282.446	475.704	53.8946	258.797	357.663	93.945	-217.456	42.9665	65.3768	106.725
205.501	174.172	268.164	213.686	397.153	436.131	56.415	506.648	341.207	67.5055	381.905	35.309	38.1123	106.995
222.902	160.943	274.551	223.923	430.014	417.538	165.423	1353.82	379.942	75.2232	-218.877	49.7077	90.3636	77.7449
212.309	245.882	189.089	224.421	506.759	1123.95	631.798	3308.45	278.807	51.7281	-219.165	43.991	43.1805	-100.029
206.039	195.636	425.712	136.509	213.043	499.942	188.819	493.426	499.11	119.294	256.748	59.5693	76.73	212.535
-59.4746	185.13	1475.82	202.713	247.335	743.29	143.986	678.89	383.831	141.571	-282.437	94.1555	56.3405	110.85
229.447	507.334	281.565	169.71	1074.26	233.429	162.854	414.872	483.089	78.886	244.605	83.4783	37.52	98.639
729.484	173.215	687.142	210.137	686.091	445.933	-59.0961	506.459	390.513	246.313	309.059	39.2022	92.247	192.051
212.087	191.539	5284.26	804.388	907.163	176.661	375.703	494.538	566.624	49.2376	216.626	65.4562	-88.9394	154.632
197.371	202.487	196.913	128.585	224.845	63.3117	69.6847	225.475	534.944	86.7386	-320.568	146.523	46.529	95.2907
221.204	150.908	176.759	214.224	657.971	776.429	184.763	596.877	850.222	106.739	-178.46	89.3609	-34.0452	103.802
-80.259	50.4949	196.421	48.2571	377.924	957.766	-32.7013	216.804	1255.74	90.2454	202.114	51.891	-53.5406	188.86
-47.669	491.552	398.372	109.639	239.161	190.15	-75.5119	1202.52	829.483	146.674	207.863	45.6638	71.5491	96.7505
233.282	376.034	906.585	200.632	471.447	239.235	65.1501	459.309	317.16	92.8064	252.639	-25.0531	29.4647	125.077
1504.31	200.641	353.34	687.382	1002.77	415.888	-50.4725	1036.25	315.165	73.1996	-186.788	43.3452	44.3841	449.528
358.087	207.218	181.818	206.388	1404.14	463.096	209.943	975.182	698.985	154.312	291.96	39.1472	38.9352	97.1263
233.242	292.377	622.986	255.956	581.741	220.953	230.094	443.796	249.555	92.9553	-250.788	52.3247	65.7878	110.425
216.923	118.149	458.566	221.351	186.403	222.109	65.8919	480.114	792.261	106.465	-227.238	30.4537	37.1891	95.664
218.033	486.001	362.482	334.487	228.677	413.328	151.408	333.13	369.525	451.926	-219.287	54.0991	48.2781	111.193
-55.7639	211.226	287.361	456.195	473.842	1061.43	-119.369	189.964	733.478	121.421	179.54	95.3143	49.9465	110.392
31.8342	213.894	549.793	419.189	309.035	187.445	138.454	410.737	302.802	120.213	-187.665	38.0149	58.9071	90.7929
73.8264	88.4965	560.363	1365.69	219.87	402.897	391.849	494.183	372.066	-58.2066	-298.386	-34.5851	116.565	221.235
228.72	394.762	442.947	144.005	220.904	210.748	1208.34	492.208	236.86	178.125	320.412	51.4247	56.6998	112.728
248.488	207.908	178.301	122.094	468.455	235.434	1753.85	325.747	336.949	206.378	242.318	71.4236	50.0691	-93.6568
238.927	227.421	337.789	163.606	341.703	490.978	81.5251	234.498	338.977	151.038	-196.621	48.8453	53.3723	121.5
-46.8652	202.711	838.974	177.248	337.478	1372.87	-132.178	459.662	-645.819	-50.7479	200.109	41.3285	33.9982	103.139
224.783	466.246	253.983	512.443	191.208	1250.9	166.944	625.549	716.372	107.426	176.427	55.3684	178.549	94.1218
216.356	205.354	247.829	372.071	223.716	429.849	-53.0887	294.822	539.821	111.228	573.066	61.5484	41.942	110.041
235.727	379.516	248.252	369.754	228.908	146.912	456.417	541.156	1259.02	60.8577	453.371	31.7905	47.7711	180.924
459.584	1604.99	423.779	442.791	442.291	581.334	129.128	209.886	516.845	123.56	-276.59	38.0255	74.3703	-118.131
210.198	289.109	1515.69	444.787	431.016	157.42	3450.03	455.276	429.217	63.8904	-296.882	54.8402	67.3927	104.067
218.15	315.466	444.606	203.174	888.5	228.22	71.0473	460.498	1097.82	110.62	-197.024	36.7998	55.313	131.787
192.953	194.699	253.647	902.699	558.103	700.465	47.5253	397.104	765.467	130.459	-272.199	39.0655	54.692	130.826
239.573	156.92	1192.74	513.208	431.385	977.729	524.491	155.185	401.09	211.824	-247.823	30.4156	37.7171	111.873
40.8364	197.957	982.282	212.252	367.632	281.812	64.828	488.605	3273.5	231.351	279.191	39.7258	43.5958	82.5695
209.307	264.77	842.432	505.011	376.989	473.591	171.289	478.746	748.688	192.488	220.419	37.8644	59.0946	145.804
230.572	907.115	159.174	152.838	537.49	528.708	653.076	113.334	391.837	94.5037	-229.376	65.4435	34.1037	97.1117
239.352	437.865	483.057	590.494	268.495	443.537	48.6055	632.272	294.501	148.746	211.586	47.7333	77.2641	87.4124
159.646	199.524	543.354	438.038	295.136	1851.09	1787.61	248.676	567.818	90.3914	291.881	40.7305	144.124	106.115
62.1646	221.43	740.44	141.028	281.242	269.643	2080.27	246.508	394.142	188.901	-581.853	-39.7853	51.409	91.9119
204.359	335.555	193.06	500.671	271.342	66.4199	72.1972	232.138	498.403	179.328	321.983	32.9859	36.8993	154.695
236.458	206.538	376.305	384.975	850.033	204.591	101.548	327.573	371.138	118.107	353.497	46.7169	31.9558	79.2588
252.368	446.483	559.326	185.693	222.948	487.604	755.14	557.261	563.655	181.755	210.804	74.7538	44.8497	93.3536
207.393	129.172	312.808	109.042	175.171	3633.28	203.491	436.627	701.65	-64.8095	264.624	35.9944	291.286	106.129
1121.21	250.722	1833.5	457.606	960.774	486.226	401.355	418.205	215.528	99.5004	-149.245	61.2992	51.1017	126.724
204.213	449.804	198.732	436.294	204.792	495.889	254.442	501.967	233.196	70.781	302.971	34.6798	28.7167	191.255
-58.2328	488.788	117.582	215.142	1203.46	423.419	143.856	454.53	675.77	-104.802	212.499	35.2339	31.412	162.142
216.856	257.023	288.573	398.255	584.356	199.887	636.802	216.129	488.024	131.227	-255.919	43.9969	45.7248	176.595
454.462	178.401	758.555	495.714	487.47	236.46	-65.3779	393.872	265.849	205.928	249.347	39.5255	54.556	-88.0305
211.765	103.444	810.664	141.243	369.398	559.806	58.3316	498.61	1186.45	397.843	-281.159	38.0254	42.8242	107.635
222.814	161.895	371.121	462.221	1662.35	445.235	198.129	411.786	-332.996	91.5217	265.162	36.9418	52.228	-106.063
56.7066	217.612	194.991	957.388	736.527	501.918	214.963	952.607	990.36	131.413	254.272	41.5462	62.0448	125.116
221.267	207.362	795.451	456.005	148.433	428.631	-49.8226	185.225	395.934	158.689	573.507	75.9777	34.5658	-120.724
-96.3213	215.553	190.548	431.035	191.787	193.788	150.851	211.056	380.133	437.271	238.287	58.2785	39.2969	147.908
50.3159	695.826	332.37	474.455	498.367	1502.13	788.131	405.209	5099.06	236.445	181.525	27.6068	45.0247	151.027
51.7173	452.721	384.774	1188.47	423.369	463.159	70.9962	221.418	975.739	-62.5181	-234.305	50.2312	32.8036	99.2824
368.278	336.982	424.649	437.747	544.146	254.266	269.288	1063.77	1293.59	118.606	-203.317	43.7333	45.8947	90.1057
-73.5439	193.851	337.209	389.751	759.607	456.65	451.3	440.43	614.83	123.776	-245.436	35.2351	67.5789	101.53
259.005	133.003	378.337	473.832	305.15	415.244	-60.8659	452.827	428.178	173.494	-230.071	88.179	41.4315	-88.7789
-46.9289	148.444	516.374	-50.5394	517.034	1367.7	-54.8109	53.1029	595.059	99.0209	206.914	38.4381	36.0149	91.519
507.704	200.75	292.64	920.818	187.445	598.154	196.711	416.881	1501.1	145.472	-247.855	-74.0367	39.2101	119.337
374.489	599.39	228.523	429.908	579.001	516.102	138.154	525.49	233.104	126.662	-178.598	91.1846	44.9856	205.668
438.808	131.103	410.128	451.07	471.211	443.869	203.781	413.266	3295.33	140.399	236.575	74.0703	-31.9975	110.255
471.228	216.617	214.486	211.865	173.544	447.95	229.385	1262.47	583.294	107.87	262.213	32.7304	92.0644	120.188
210.178	196.784	1131.25	443.784	175.58	429.539	201.61	210.629	1119.35	72.4631	-202.774	24.2565	58.814	140.267
666.233	683.948	201.507	409.484	366.889	492.565	441.704	337.356	610.119	336.582	272.71	40.487	49.3901	54.8277
78.3505	29.8973	371.372	448.47	168.734	539.354	199.024	1977.4	1279.39	104.339	-292.864	74.7429	40.6234	96.1043
457.388	165.633	3243.79	479.237	223.118	567.48	183.291	399.236	1937.61	105.37	239.813	58.0199	57.3437	93.4734
-79.775	196.298	220.019	478.943	232.065	896.748	230.878	388.896	297.216	69.8703	231.122	46.4007	31.3246	132.998
-43.6316	152.028	371.738	465.754	229.31	226.399	43.0543	462.674	673.653	183.3	295.758	46.9221	33.6444	106.281
50.2446	176.979	371.062	884.789	214.667	315.793	395.509	482.665	602.601	72.584	-277.232	80.9438	58.3025	125.863
392.839	233.422	569.011	-42.1609	203.465	859.106	60.5406	76.3462	352.769	102.685	271.843	31.2354	44.4132	204.936
213.872	264.345	162.055	209.801	271.057	487.541	234.804	483.642	924.664	100.659	-170.443	28.2549	43.8543	-138.111
202.73	445.389	862.989	497.674	476.127	404.401	377.221	481.88	329.22	123.089	-248.349	-111.225	38.2571	86.8213
421.56	202.728	132.036	387.536	469.527	469.903	416.133	490.736	384.743	143.884	220.521	48.7427	86.7655	100.219
198.143	220.327	968.813	191.078	120.893	233.291	65.9257	515.711	408.181	300.051	249.805	46.169	41.5322	114.433
400.385	558.332	319.868	54.108	217.906	877.968	513.472	97.2434	3047.91	59.7245	205.306	53.5847	57.8267	129.784
186.088	442.319	274.56	556.802	246.329	3250.99	195.568	472.994	551.099	282.542	254.698	50.9816	47.959	390.098
-56.7763	198.003	696.166	791.563	1476.29	461.915	-57.0066	202.211	471.362	55.1797	-225.795	64.6907	64.8459	139.708
199.789	134.302	587.242	167.76	220.95	215.763	-81.4126	507.562	1841.09	273.684	414.076	110.122	58.0959	126.498
86.6742	617.252	533.283	573.143	393.562	480.941	48.6571	382.96	419.03	91.2898	-204.417	-108.249	41.4073	130.488
1029.95	437.157	784.267	1033.43	416.701	481.005	57.312	174.29	280.104	220.82	-237.295	59.4943	50.6302	142.83
208.033	447.985	475.767	806.39	335.488	244.324	416.924	243.93	240.923	206.488	-337.592	31.9048	59.6998	-120.124
245.816	188.76	297.712	379.748	538.22	82.1098	-85.5914	240.16	445.16	84.5412	-246.737	39.533	65.158	145.657
220.54	722.479	403.841	429.333	378.692	829.599	1032.31	220.208	628.559	188.75	-422.999	36.9479	36.0031	154.685
222.045	530.135	338.1	465.484	258.818	272.787	-70.8299	444.756	3370.4	159.222	263.843	38.2215	-58.918	174.883
613.369	449.431	1098.75	239.928	445.468	214.541	-54.1237	217.358	265.642	199.138	194.955	31.4947	34.0224	110.087
212.376	302.423	270.408	46.1723	205.657	474.21	190.514	891.793	-286.808	58.1815	-233	35.8132	49.4791	122.455
505.929	503.436	376.811	207.458	174.214	403.634	123.042	449.951	409.045	246.302	-232.495	48.0529	52.2601	-118.079
201.264	268.148	612.885	451.686	223.457	361.6	187.877	481.334	366.239	84.2604	-266.273	50.7207	63.7962	82.5941
27.6951	191.007	137.707	210.876	392.269	939.638	220.172	410.569	533.98	112.867	-308.778	67.4682	66.5109	116.971
236.759	415.102	273.562	448.935	994.49	873.438	78.3855	726.121	584.989	478.014	229.262	34.922	44.746	138.338
221.311	394.185	939.164	376.753	402.413	212.167	88.9064	456.132	727.915	164.339	-248.181	41.5624	69.0716	138.032
453.56	218.539	369.273	394.688	500.895	421.865	-202.461	224.489	533.511	179.689	-284.721	39.6003	62.536	101.139
31.0693	400.125	392.027	231.723	471.701	210.986	218.579	453.007	637.219	104.491	-280.642	37.0526	74.7875	161.419
222.265	83.1114	117.169	144.889	448.139	191.606	43.0347	155.028	798.473	156.647	-286.748	32.6108	39.3338	92.2197
218.384	201.254	464.862	420.828	307.859	396.502	48.0837	240.905	3388.41	107.658	454.456	36.6682	45.0903	127.621
236.331	472.771	679.583	431.006	660.076	394.648	-40.7464	66.3508	376.021	114.305	-239.1	46.6187	30.0611	120.943
205.498	462.169	397.504	463.441	217.001	203.698	55.0992	58.3088	448.623	73.5551	262.543	-45.3321	50.2374	98.4176
100.918	434.739	377.395	406.404	621.817	298.943	459.406	251.635	901.708	176.066	-206.822	36.9191	94.211	168.172
33.2971	176.743	393.065	216.497	553.609	514.663	216.199	293.872	499.493	236.642	-512.691	29.6086	53.7749	93.5329
38.8048	462.014	300.307	409.426	249.742	382.271	370.035	233.703	1384.38	135.113	-334.664	56.1329	32.7539	256.74
162.635	412.942	467.005	173.05	253.1	480.952	151.587	113.862	3345.15	142.052	-278.249	42.1509	43.7544	200.868
457.763	214.572	367.027	145.278	826.479	462.342	-84.614	-78.7537	544.141	127.033	248.539	39.2357	125.651	112.93
50.9853	56.2576	755.586	733.951	231.072	472.858	50.357	465.873	453.397	111.752	-196.433	32.4506	71.1931	147.849
243.39	147.64	403.885	469.895	194.645	875.68	82.7728	522.338	573.457	133.94	244.963	37.3015	60.187	-99.1187
223.245	166.946	332.774	56.6472	1346.28	252.789	-57.6264	660.601	1291.56	155.617	-308.045	39.1292	41.8884	72.5278
224.924	488.989	786.606	44.7381	123.245	873.72	237.883	232.029	393.059	102.868	247.164	76.6874	38.4592	-110.214
-30.7071	467.315	281.138	450.655	102.585	254.935	55.7352	173.615	330.673	196.301	-170.753	109.321	30.2181	136.515
204.675	221.993	211.175	480.598	182.663	851.709	-63.6904	758.873	360.429	261.324	390.482	-33.073	70.3157	126.681
197.768	295.776	717.148	220.742	328.541	516.342	404.148	453.964	663.165	185.644	-228.8	56.3188	55.5003	121.301
440.398	147.782	289.098	143.418	591.517	392.786	1167.25	416.655	380.501	130.751	218.251	34.0756	89.97	175.609
204.071	234.123	224.542	457.157	929.92	160.109	459.879	359.863	320.754	92.7432	-333.863	59.3388	41.4052	269.691
245.689	238.395	408.212	193.818	502.382	127.755	410.272	496.733	404.505	121.049	328.319	33.887	168.49	-131.546
215.607	47.6898	309.452	380.417	449.416	338.786	77.4155	426.307	813.373	75.1764	248.312	32.2445	41.5619	86.9579
44.5152	175.887	148.865	369.061	488.426	244.748	864.441	405.371	349.167	140.029	-258.903	47.9173	40.6668	118.055
101.321	188.524	170.723	48.6934	211.338	490.27	-53.723	385.921	2508.67	79.1393	195.642	50.0489	43.3487	100.776
75.4134	414.291	292.429	697.443	381.081	209.052	198.365	549.244	430.41	265.872	-189.867	39.1485	48.1367	125.999
206.232	431.612	614.443	772.162	514.952	279.43	460.397	417.566	223.362	134.211	311.811	47.2631	63.2884	116.843
43.8199	214.415	526.791	478.882	224.522	487.919	676.798	880.776	352.356	101.142	-236.126	-42.1807	43.7125	140.873
25.0544	199.829	212.539	556.979	261.106	578.934	58.1508	83.7101	767.858	195.862	-298.586	43.3718	98.9081	143.202
205.123	204.356	371.311	147.905	252.918	199.129	1105.47	245.683	356.98	137.618	-202.504	46.5563	55.4244	90.2386
446.943	185.049	404.236	431.003	240.221	421.295	425.599	451.711	778.751	77.8397	-184.837	45.3376	38.5594	124.302
243.819	202.916	329.171	221.343	461.112	432.006	-60.2333	-189.366	3417.79	103.857	194.537	49.4466	48.4838	230.18
1713.51	139.216	425.285	237.893	229.148	859.634	46.0317	418.662	201.579	-69.7734	189.763	27.6718	52.6161	-80.9429
204.096	486.571	408.244	85.9214	263.141	1385.1	222.688	83.1773	346.893	531.484	237.503	31.8675	47.3419	115.237
438.615	327.322	470.988	196.492	182.519	474.116	173.149	72.8443	1268.18	117.174	273.341	51.5784	36.1811	136.312
198.951	197.56	510.428	900.752	427.301	474.973	53.054	624.314	393.054	209.69	366.481	40.9171	79.4548	219.459
224.597	396.103	332.786	-76.7654	207.423	461.458	186.915	654.961	446.358	114.47	-248.908	74.0234	45.366	136.314
79.082	208.639	364.924	404.173	235.481	389.496	916.832	503.094	412.282	153.879	-316.535	32.5814	36.7057	178.117
185.301	212.933	445.557	181.672	266.659	975.148	182.301	492.03	165.957	-98.9949	211.939	-93.8149	30.1617	87.6409
246.017	230.908	342.536	232.617	178.974	472.185	-44.4713	441.291	2526.79	569.117	-158.837	-72.5985	41.9831	99.2072
225.627	217.656	332.824	397.017	234.86	246.247	75.6476	499.274	399.118	175.956	252.403	77.7481	49.3893	117.07
35.2286	235.577	341.954	443.475	481.024	497.48	189.293	479.352	289.244	109.489	-327.88	30.695	248.942	95.9711
224.554	504.679	210.521	222.218	209.136	629.914	-65.9888	243.605	470.973	131.278	318.555	55.1446	68.4946	99.5636
641.204	231.807	879.213	478.402	412.889	398.604	53.5809	415.703	500.242	129.967	-355.029	42.1675	57.0871	107.395
-36.3144	161.303	452.948	719.743	281.719	660.47	58.0599	-59.4072	770.317	-47.9594	-217.56	65.5055	49.4253	96.4336
430.273	213.438	395.161	471.524	220.035	406.419	54.9302	65.5479	547.734	67.8254	257.926	67.1164	38.9076	80.1899
54.098	208.856	764.649	59.7661	1822.05	506.889	433.442	213.796	472.196	-59.1767	-207.68	46.7562	42.2921	147.828
467.448	229.834	207.703	326.406	163.355	951.966	467.152	226.841	816.373	102.522	-198.004	58.0857	59.8121	176.602
250.138	50.7479	354.138	488.645	253.194	211.345	72.373	229.827	751.236	174.994	-223.303	35.9671	56.7694	91.1503
210.634	213.338	335.638	655.083	380.067	481.484	51.2843	487.855	1039.62	119.663	225.881	30.2681	41.5215	88.1175
30.0446	187.552	560.464	303.928	423.227	496.253	-64.3	5149.69	216.719	-70.6875	157.454	48.8383	33.9594	-107.685
-45.1567	199.373	461.62	281.683	226.334	458.46	77.6052	240.316	581.259	81.9347	-234.176	62.1519	67.7633	108.333
196.689	138.319	182.212	484.55	461.774	464.858	35.8062	440.911	367.497	105.648	-225.029	31.9641	27.7292	88.6659
-21.5649	739.069	271.82	301.559	249.005	1029.19	59.9834	293.883	1745.12	183.318	220.9	46.9071	35.6673	139.802
213.833	429.399	377.487	160.171	471.191	417.732	45.8778	485.319	470.23	77.8809	649.307	39.7738	63.158	159.524
175.175	208.025	620.117	472.334	248.412	153.977	566.349	218.72	1434.51	80.5148	-250.194	75.4018	87.9332	-124.15
221.358	184.326	182.141	435.66	399.813	216.771	-72.4227	164.92	281.973	66.1546	281.458	38.1325	47.172	125.272
169.983	158.461	711.01	393.977	418.746	448.003	57.3461	875.699	727.459	305.081	190.113	39.6269	45.8947	120.464
203.563	202.208	330.001	436.589	347.197	503.726	40.4224	206.857	1134.64	114.302	156.042	33.4064	72.7405	200.817
211.932	202.562	647.729	458.112	531.99	232.021	-38.4224	224.147	596.982	98.2239	257.826	45.663	36.1728	-103.052
216.241	211.873	274.906	149.57	224.708	536.818	232.443	231.979	-146.879	376.023	510.518	47.5878	40.8728	123.085
202.724	447.187	471.073	1309.61	541.727	463.212	1883.15	200.971	535.316	121.421	-277.07	33.4473	59.2665	174.941
44.6304	498.662	961.752	475.198	1049.71	213.325	67.1139	466.174	405.166	99.5251	187.004	68.7387	68.465	136.854
182.458	76.6595	3276.68	483.441	389.43	134.943	-81.1291	487.381	703.537	61.9924	261.532	40.7214	49.6127	-110.555
28.6262	210.671	179.094	348.628	650.407	452.833	205.553	165.376	424.174	47.7269	-178.669	40.1326	55.7642	129.814
423.751	389.462	353.655	216.524	382.316	1347.9	650.432	237.232	579.292	117.869	208.071	47.772	53.768	100.149
224.326	195.65	385.785	455.492	172.682	307.431	62.6642	206.426	1200.62	107.533	189.664	44.5119	34.8	86.2023
186.702	155.362	167.878	227.911	328.914	505.039	697.008	965.49	343.254	-75.4865	-204.585	44.7362	48.3328	97.4235
297.905	222.513	360.51	220.587	215.45	427.185	175.773	-57.946	456.092	117.134	-235.445	67.3367	34.1346	99.8433
-58.5807	219.774	388.461	222.222	244.835	345.932	246.066	1308.85	818.747	109.047	-262.286	43.6364	74.4336	94.359
493.263	216.503	411.834	160.928	850.673	502.489	59.8558	423.964	1117.46	139.004	-240.399	29.0723	50.7085	134.68
273.793	221.015	438.173	501.561	325.076	458.053	364.053	101.023	2303.7	61.0641	-160.409	39.8746	75.3932	119.805
65.6548	227.955	367.484	129.741	178.863	249.303	160.949	238.592	534.015	126.258	-155.665	-40.4137	61.0792	110.366
-24.1613	140.699	297.51	448.589	586.247	729.155	224.129	551.088	353.57	115.54	606.213	45.0854	76.0065	120.391
224.61	570.22	176.016	199.494	513.23	414.305	200.746	266.987	392.55	100.119	-229.241	41.6569	55.1938	112.716
210.985	1286.02	217.276	226.559	531.148	525.017	212.602	713.243	333.188	460.92	-200.543	55.185	51.8662	102.182
-46.4081	214.442	446.166	656.016	228.39	483.565	-64.4251	-63.6417	395.287	103.962	-201.118	40.3097	94.8651	96.107
208.069	536.857	439.656	483.578	197.741	447.167	178.185	415.141	422.031	145.535	-186.667	39.4758	63.9391	88.2555
212.013	283.177	301.668	437.278	517.67	407.615	165.667	413.203	1998.9	113.059	217.337	47.9424	96.6453	199.606
272.861	214.847	968.178	198.34	231.956	444.349	449.182	387.111	383.63	213.021	405.765	47.1087	40.9235	120.305
280.909	437.132	481.557	233.404	233.973	441.755	199.603	230.94	447.881	91.5667	284.761	-54.126	36.6718	154.871
-100.771	1009.93	271.921	252.35	448.9	493.364	466.061	419.737	386.757	104.703	252.047	74.0019	103.232	159.464
26.9861	239.994	187.598	332.46	524.943	270.395	163.596	212.469	326.358	210.094	242.837	24.5202	45.4627	109.715
205.657	243.359	371.325	476.687	447.177	1254.97	-233.685	839.497	1144.75	80.809	703.841	94.0493	35.4932	168.871
402.602	458.308	179.019	224.683	410.779	499.192	211.865	191.002	321.942	118.66	523.993	30.1548	40.7611	-105.267
194.22	203.71	168.62	241.49	542.563	438.885	64.0317	454.588	1216.98	144.224	388.322	63.3257	34.4557	93.6811
158.709	218.28	333.147	212.12	178.612	536.137	82.4429	68.9602	3607.69	333.753	-271.874	-65.3283	49.8639	106.153
78.56	224.297	512.734	227	485.463	196.54	75.0172	152.97	1313.87	107.728	212.932	52.0857	41.4271	-124.644
194.778	192.175	117.122	477.69	1104.25	280.14	962.312	209.074	655.838	124.473	714.665	40.505	37.2133	171.859
121.188	191.336	165.076	185.914	954.242	376.834	455.428	475.214	803.997	85.9095	264.43	47.0369	86.6553	77.8926
195.266	261.805	139.31	55.9044	199.3	370.481	79.7827	672.714	1861.46	58.137	231.445	40.7457	44.9231	85.1446
73.1274	138.952	380.455	238.541	622.632	456.262	-71.8084	426.481	410.953	70.0401	214.851	36.8921	33.0718	73.7367
658.775	227.908	786.901	602.581	707.768	369.274	198.746	163.144	351.364	92.2316	-248.216	40.7174	52.7541	84.1355
210.79	263.476	213.257	55.9121	247.311	279.742	49.24	215.562	447.858	111.436	259.061	41.2112	56.1779	156.367
460.154	468.909	298.165	480.187	151.541	784.186	-98.0692	397.358	1182.37	85.4642	341.62	40.1888	27.7808	142.12
74.7671	490.263	207.233	707.336	415.284	754.226	171.734	231.358	473.618	211.076	313.947	36.1987	94.1579	-108.45
40.0699	219.01	160.07	480.216	337.676	340.577	81.203	260.869	397.006	116.407	-183.57	37.851	82.2903	96.1774
360.961	757.678	248.833	231.912	145.293	139.037	389.493	155.436	-246.362	76.0433	232.198	46.2224	39.8112	106.681
-126.715	211.871	317.632	512.361	402.203	328.196	187.237	1308.44	507.468	-69.3706	-223.195	44.9441	37.288	97.394
201.887	480.498	284.2	557.867	385.996	114.778	101.498	250.432	335.742	138.556	602.134	46.5053	39.9241	154.217
202.78	204.627	239.287	899.996	537.76	254.84	-60.8111	471.912	1079.76	162.671	-340.177	38.6298	38.9138	122.264
734.07	747.765	168.43	389.815	197.772	398.361	-50.8048	455.35	219.267	134.185	256.148	40.0899	52.4848	139.628
31.3144	446.531	441.301	171.538	188.49	327.892	182.924	-66.8778	498.332	78.1743	286.774	30.8268	42.2535	135.109
217.778	213.778	2229.78	1025	205.946	695.785	36.1775	425.786	306.571	151.299	-269.459	41.306	47.2864	81.0888
38.049	216.052	143.791	232.521	222.875	784.721	39.0379	267.596	875.321	185.957	-237.497	36.9266	33.9976	-127.537
204.82	438.311	327.443	230.471	245.449	523.03	-45.8701	187.356	1433.47	117.992	-215.082	45.7564	43.6137	115.414
198.923	294.836	439.009	236.673	244.762	355.74	207.436	445.493	415.233	188.964	180.237	41.5795	48.4314	147.088
219.499	218.572	163.279	162.859	241.634	407.65	43.7194	2442.67	567.1	122.018	-239.375	40.0068	184.596	131.049
193.383	491.602	296.421	437.19	547.907	708.182	-66.0052	424.774	2505.82	242.279	-292.747	30.9513	59.6769	126.87
188.13	231.082	256.531	201.098	449.389	3930.62	217.081	1190.28	402.159	225.694	-275.727	65.0241	52.9524	91.7474
72.7798	220.563	99.6866	-97.6566	247.678	426.099	42.6483	685.838	740.74	99.076	421.408	49.8618	130.14	130.045
2179.98	57.4047	213.076	651.794	409.471	234.341	-42.2948	742.711	464.568	122.922	227.553	26.7073	32.542	101.015
401.497	217.745	418.002	1810.18	211.057	220.449	174.478	180.536	1019.85	231.066	287.326	43.9109	76.9333	101.057
64.9044	214.63	453.755	235.371	480.591	182.819	195.826	413.231	433.405	112.006	-225.086	44.3957	52.4056	225.963
190.53	219.107	170.551	190.434	884.506	443.493	408.046	460.804	495.325	117.147	190.598	80.9908	41.8085	274.908
190.018	207.197	168.079	206.907	1152.36	122.422	979.525	476.702	412.271	74.5736	-251.26	66.5338	52.371	109.039
180.079	459.551	187.299	761.442	528.052	118.332	461.791	483.977	1417.19	-78.6428	-177.01	42.0751	45.8583	-107.228
235.882	213.468	408.491	661.765	884.488	336.654	-61.1767	234.912	363.467	124.713	191.718	148.645	33.9307	115.831
206.625	557.718	107.719	216.403	457.483	1327.9	1324.56	402.939	441.498	464.278	-152.997	45.1824	38.8164	84.541
837.031	372.819	335.492	498.206	225.168	328.563	935.576	731.967	2043	1779.83	299.369	30.717	64.296	123.352
106.498	454.27	526.796	315.604	359.473	186.255	242.282	196.905	404.191	186.319	224.057	-135.605	46.055	101.541
177.273	307.571	482.388	259.193	878.947	3108.49	232.122	878.214	614.073	187.686	243.606	55.5164	49.1595	228.012
34.0099	180.683	570.231	91.4748	154.455	468.07	193.684	193.244	489.957	273.708	-235.472	29.6779	105.352	194.294
550.061	3741.5	204.593	205.038	455.966	202.609	-51.445	472.39	205.335	77.4078	-256.566	49.8411	29.375	143.703
-16.7125	106.65	506.969	236.697	217.807	482.184	233.061	431.582	664.002	105.618	305.634	19.2245	48.555	-97.5662
334.384	202.806	386.338	66.6882	365.752	739.674	184.68	447.702	453.919	102.596	-513.166	73.2443	76.6953	196.642
406.868	765.434	219.381	178.085	446.761	440.469	-40.7924	241.54	338.754	139.872	179.044	35.7963	69.1937	128.648
28.8524	146.657	208.538	133.047	324.224	148.519	475.237	407.946	348.238	101.037	-409.35	59.6847	151.02	117.684
185.363	198.633	260.02	228.869	474.744	432.359	-51.0941	486.342	911.795	-81.5142	-253.18	48.9413	39.5972	147.186
-47.3963	217.697	425.36	438.799	752.818	364.887	340.801	262.529	281.522	144.791	340.745	178.029	104.604	86.2625
204.285	331.744	398.803	400.218	396.535	211.413	438.944	446.617	195.096	102.304	-226.006	41.9875	102.762	281.128
191.131	107.338	389.429	4126.84	453.193	869.46	198.116	245.715	3425.93	-97.8229	-213.722	40.5746	36.4981	71.1166
223.942	53.914	198.452	686.778	225.505	458.858	-73.3372	475.735	368.806	90.1071	191.46	43.9059	61.298	-85.0655
51.9421	132.843	241.955	226.607	697.86	822.531	-73.0877	780.536	221.346	240.228	-230.305	43.4617	92.0951	115.801
-52.4828	449.068	213.573	187.721	1509.06	403.879	48.2592	214.406	198.584	177.731	240.532	42.9056	44.9422	-93.5846
51.1993	160.291	186.806	224.948	610.097	463.414	-54.0869	1008.46	514.635	302.304	202.278	34.5552	-39.7989	-182.548
84.2276	455.769	378.515	40.1451	202.089	242.301	67.7621	696.544	595.939	260.327	578.237	33.0433	60.3522	90.5977
219.057	144.432	228.642	551.506	852.824	172.912	62.0029	444.015	289.749	210.345	-191.941	36.6421	47.5067	103.025
54.0362	204.904	157.932	300.494	471.853	235.59	218.025	542.281	674.716	90.4656	-232.37	61.0342	53.4942	98.5854
702.613	210.688	380.116	971.277	120.761	213.771	307.011	188.762	884.906	106.861	246.998	53.8763	107.345	122.958
-29.0216	228.443	210.879	393.703	828.911	317.122	335.742	234.207	503.157	96.2108	-206.992	98.2563	-35.2885	103.516
195.169	224.967	167.163	248.854	264.375	476.505	47.673	188.736	433.908	108.633	511.024	31.3397	38.9695	96.0252
27.6951	234.127	299.609	314.764	305.117	880.375	185.489	460.858	323.12	406.264	-353.115	-52.9034	51.0901	136.683
172.803	192.919	308.019	748.213	213.487	336.044	76.5835	486.336	625.845	356.719	212.372	34.2126	26.636	115.706
35.4366	465.149	194.419	447.051	253.141	455.865	-52.7677	200.16	188.527	159.502	285.323	38.4457	51.3987	93.1335
206.905	468.303	412.387	169.064	363.676	975.496	49.6313	151.502	793.045	77.4337	474.451	35.7152	73.2829	132.214
-60.3234	196.533	514.781	48.12	490.533	539.212	474.553	444.059	1342.83	1052.43	-213.695	37.3534	37.9036	119.946
-30.9808	444.042	345.409	493.696	448.427	475.081	-75.6368	187.205	716.318	100.286	-202.76	39.7615	80.1701	97.7335
50.2218	483.741	608.061	463.034	445.194	414.305	-68.5269	472.023	244.181	85.3783	-490.21	33.9215	56.8486	-133.545
215.244	204.719	339.401	166.707	223.875	591.024	2329.62	95.8736	844.183	-106.459	-233.283	44.3647	48.8596	123.93
231.013	217.56	341.354	506.351	303.385	492.174	-77.5465	452.781	302.352	258.709	-205.096	64.9423	63.0561	102.296
-27.8301	203.881	756.483	-105.97	207.719	258.807	398.577	511.027	876.079	557.271	-228.97	29.3289	33.0354	-102.325
186.487	356.406	519.105	479.572	371.395	433.425	119.378	78.1459	729.842	109.109	550.416	42.2978	57.5428	93.424
36.2026	409.019	549.069	536.212	592.703	137.773	-57.6346	1454.57	336.447	387.294	276.346	28.9286	83.3937	122.854
211.013	83.4566	343.064	211.481	212.877	587.147	-64.606	494.547	633.756	153.826	233.506	35.2845	43.2078	112.27
58.8486	236.923	373.699	214.464	297.589	469.145	62.8943	214.95	871.35	157.675	237.841	34.2111	43.913	-78.6961
244.424	198.359	349.889	133.713	417.857	598.224	207.097	219.309	856.706	90.4365	174.262	49.1284	42.7026	157.555
46.1525	197.379	222.188	471.418	196.277	452.614	501.717	227.776	435.904	117.3	267.238	45.1162	52.8088	116.369
168.663	423.642	292.992	481.927	340.276	166.631	258.667	267.516	2306.33	316.958	-239.169	39.7775	49.8084	89.5639
235.139	129.727	656.451	231.02	406.547	227.67	188.32	473.106	660.392	85.6006	-224.882	46.0678	38.0779	121.016
185.743	458.6	180.089	239.714	850.93	457.74	-55.9108	471.267	717.003	97.3874	265.923	69.6853	43.2017	106.45
-42.4083	203.38	1077.78	457.807	210.282	460.751	197.633	744.781	870.845	153.345	650.289	75.9376	36.232	116.456
143.071	460.261	798.338	379.551	216.288	222.647	737.436	256.781	747.117	633.92	-289.451	50.2569	36.8715	127.99
448.365	122.429	172.637	464.883	429.488	443.976	-58.9359	250.889	666.102	71.0098	-299.729	40.7248	44.751	-163.452
214.563	446.776	226.534	209.382	464.396	1719.7	184.953	495.906	488.216	-104.536	-768.042	30.5959	45.5127	95.8674
190.802	218.408	195.802	949.871	592.53	160.042	-93.0244	1328.33	666.853	393.799	-222.342	48.5241	32.6358	109.777
-152.179	677.697	-187.335	197.29	1188.05	257.615	-65.3209	455.209	372.532	148.662	-274.459	40.3643	105.143	98.1576
72.4608	110.921	440.439	225.453	410.497	687.146	140.91	459.007	593.569	103.638	231.651	34.2915	127.886	180.048
420.093	230.203	521.046	321.522	316.122	343.374	54.4424	446.067	1308.3	232.501	-214.197	39.9797	69.245	87.8032
-71.4748	192.55	201.711	483.97	267.084	471.948	-73.0748	791.938	225.245	138.028	-210.494	41.1156	69.5792	-106.366
-77.1309	191.312	649.1	238.036	572.235	201.598	53.513	495.758	2383.35	258.096	244.461	39.5665	43.6097	108.165
147.194	388.914	316.578	476.065	592.712	446.452	1352.94	482.037	421.682	118.133	238.105	92.7475	42.3875	91.7854
-26.1131	114.435	246.867	484.644	938.731	1199.64	379.845	208.119	848.345	205.688	269.301	146.97	51.9756	117.359
185.902	180.61	188.695	248.322	518.487	171.889	226.963	458.588	926.734	80.0271	-168.847	34.39	38.9381	129.647
118.445	1077.92	279.534	455.647	501.813	116.156	42.3491	673.676	372.407	78.7902	-238.489	42.8358	57.4065	133.632
417.021	216.752	208.591	491.088	590.205	791.332	66.899	78.7478	631.736	162.969	286.558	45.5612	47.2633	177.514
186.855	205.286	485.513	190.445	512.808	476.553	88.1774	-90.849	443.948	58.4906	330.293	37.7977	47.6499	-115.578
412.641	1437.94	194.626	458.251	463.478	735.325	-61.0827	454.898	423.464	101.2	-195.262	289.225	68.658	98.5406
209.909	139.055	351.566	491.962	450.995	189.626	456.388	497.387	325.705	84.8061	297.81	105.173	46.8849	101.898
217.107	66.9717	237.105	406.608	233.586	228.403	238.124	433.851	1119.79	147.253	-200.645	49.5053	65.855	121.472
180.514	119.954	668.073	213.619	243.851	247.184	200.756	233.921	400.078	227.261	-296.233	42.4142	33.1597	144.505
221.12	756.958	263.636	233.67	203.081	342.215	230.069	445.644	1517.69	88.5558	233.471	30.2271	53.2917	93.747
481.783	220.978	613.516	361.268	239.688	1233.12	-59.1109	940.693	472.062	108.9	-352.637	89.7125	47.5343	135.27
949.201	453.498	180.788	710.662	1398.46	1559.32	56.732	470.534	-1438.07	174.568	-259.831	39.7523	72.3454	81.8345
376.671	434.282	1047.32	213.287	359.139	358.765	229.65	416.956	419.118	107.291	-242.1	73.0467	52.0825	127.827
198.059	152.665	3177.22	169.7	542.603	230.237	52.0463	254.403	389.704	375.912	334.347	41.6023	40.0388	-120.634
205.287	459.309	196.325	441.969	208.168	410.703	466.314	398.121	807.825	63.3467	-216.183	135.834	45.5334	102.602
193.283	75.317	326.478	441.864	389.033	445.71	-52.8934	470.586	264.897	125.195	-261.398	37.1468	49.822	119.947
388.305	461.913	174.868	223.363	487.704	624.301	56.121	494.78	803.245	531.457	-356.924	61.7126	57.0545	-96.9367
198.34	158.367	168.184	927.664	244.679	484.536	408.489	390.376	427.875	222.02	-264.852	35.0147	53.8427	206.452
24.0282	219.335	200.159	383.54	262.677	468.129	63.7253	218.897	401.191	103.741	-351.779	51.2526	67.8326	130.505
452.643	222.005	204.782	462.704	354.261	425.003	180.579	132.058	830.619	115.475	213.945	33.5493	-48.2991	107.791
-83.0846	1001.36	162.435	1399.87	663.782	780.073	223.547	490.566	-898.5	97.3976	456.682	24.9572	37.2215	164.545
72.3694	212.852	423.289	440.406	568.234	843.935	214.822	261.911	416.319	142.504	205.503	64.6302	29.6146	301.433
39.3174	168.638	764.647	474.123	448.851	445.972	396.736	414.433	1357.21	133.229	-203.489	56.4039	51.1876	115.815
1853.78	180.726	216.829	729.178	248.444	152.762	66.8107	298.992	932.245	120.946	-203.035	48.3599	-35.4585	114.31
190.411	273.541	215.123	1516.18	250.135	293.365	-58.4166	1587.44	354.317	69.4219	207.088	44.4133	37.0022	113.639
200.541	193.569	384.937	546.5	198.926	919.004	243.148	206.424	1161.15	-76.3872	-227.592	34.464	63.5977	151.525
186.056	225.23	343.777	187.176	497.691	513.189	57.4751	542.684	722.783	363.319	-220.22	63.9178	58.7904	124.957
-48.5	213.913	613.871	156.779	216.31	143.994	50.4895	222.603	463.22	-71.5149	-268.629	58.9515	48.1305	92.574
53.5409	205.688	247.107	447.904	447.566	331.508	194.358	262.154	1828.02	273.93	-273.257	43.811	35.1378	191.81
-27.9989	202.371	390.322	186.786	259.057	417.626	-203.948	198.405	710.62	-87.624	-321.338	-56.8954	67.1095	102.158
60.276	228.127	227.721	474.036	241.518	1164.57	336.659	172.376	721.301	628.389	-281.502	-76.3268	71.0387	149.506
204.927	478.571	275.838	205.128	195.592	210.37	67.0649	283.494	737.457	57.718	-307.268	39.3162	88.8861	-100.847
146.815	1251.64	512.858	228.381	200.119	155.076	270.144	261.55	666.687	318.874	219.112	39.7982	41.1631	-88.8263
-34.968	233.987	483.177	111.957	739.427	462.816	399.129	224.952	891.535	103.05	327.493	33.7904	37.1754	96.3451
359.661	235.406	209.084	662.573	391.827	378.517	186.566	248.397	472.469	93.3742	-209.331	40.6717	40.5435	115.833
472.851	200.543	386.958	243.539	245.754	421.878	582.206	454.768	315.802	135.056	-212.051	107.249	43.21	-88.5375
483.436	550.412	324.681	456.733	448.437	216.444	195.947	166.538	792.722	171.347	221.429	42.2631	44.816	144.923
420.389	430.571	215.931	216.497	361.819	185.374	78.3055	556.786	810.65	101.529	228.57	34.261	51.8121	136.987
218.675	239.262	443.664	524.818	408.962	404.701	256.555	468.759	440.714	98.0253	-340.641	36.528	63.1138	115.326
	895.884	400.697	237.796	242.217	1350.61	-84.2774	192.708	409.611	205.412	-203.09	33.3359	54.8782	177.988
	163.857	290.261	1112.35	303.155	145.935	-54.2221	482.055	355.768	61.1505	-242.596	34.6015	63.5333	120.369
	124.077	796.184	2147.9	483.637	202.829	228.352	204.146	333.007	120.83	298.288	34.4888	55.4128	135.972
	221.361	555.129	696.238	445.61	556.593	205.287	453.804	250.34	84.3381	-292.362	39.0988	40.8374	112.124
	476.141	1231.97	475.744	481.013	425.346	57.5006	484.716	386.549	141.035	-313.192	33.5415	40.2242	161.725
	192.436	161.92	686.078	367.074	211.563	133.304	5843.59	458.905	-58.3819	-316.694	48.489	70.9925	89.8912
	205.306	444.109	145.792	506.961	264.298	-64.211	187.633	415.099	94.5209	279.923	46.9918	50.1761	134.149
	261.99	751.021	136.121	469.215	815.746	-100.255	1519.51	424.414	159.815	-200.191	67.8694	42.3657	-120.425
	218.415	873.955	284.047	482.921	229.215	-56.8725	82.3905	949.258	462.496	1380.23	37.1764	41.3229	143.03
	62.6628	818.981	167.938	454.253	568.232	397.817	1873.03	669.813	77.5455	273.169	48.5466	53.2526	82.5651
	348.681	576.529	235.808	471.628	236.349	428.787	-54.315	117.554	86.1758	186.835	39.3558	63.9554	113.634
	148.191	593.897	524.91	727.387	775.493	233.048	931.788	2223.39	151.909	233.121	31.2944	51.5426	180.802
	203.743	183.754	956.509	176.655	474.513	207.615	3342.27	3057.49	80.2972	339.204	85.3084	-45.4583	-80.8083
	214.878	349.232	228.375	259.099	465.337	488.168	235.158	501.983	583.795	-292.287	39.3462	65.8757	137.629
	733.315	194.471	249.842	167.318	203.312	479.702	190.646	1424.89	57.6064	-224.397	122.221	56.2871	122.85
	196.288	181.51	465.515	254.819	185.469	230.535	197.263	4308.46	813.202	277.832	46.2506	-59.8654	140.582
	520.74	313.257	211.252	516.728	488.707	62.7344	243.524	1376.31	103.435	-179.365	34.5763	91.6741	116.12
	536.984	176.871	550.59	174.034	158.192	185.042	450.415	908.918	400.91	-207.236	40.9812	37.5113	90.1637
	448.25	200.425	234.43	200.566	419.124	56.0133	236.425	-1021.55	202.018	234.244	58.5415	69.7841	111.262
	185.181	134.145	480.468	213.124	470.251	51.6737	485.518	3622.55	57.0712	-297.403	42.9506	41.1453	184.975
	229.142	409.094	446.227	255.559	438.243	-62.8108	422.62	413.805	107.721	209.238	61.0107	49.3938	130.407
	455.323	217.502	64.1806	525.386	1289.39	502.249	206.974	435.432	107.755	285.332	29.7747	58.0235	125.759
	234.719	426.724	143.41	104.505	194.495	71.4511	413.969	513.64	82.8065	179.222	38.908	52.0513	99.4963
	479.856	184.229	223.101	1173.5	225.032	198.794	463.966	559	54.3664	-276.617	50.157	52.0362	171.622
	157.519	306.327	226.196	473.853	209.372	85.5253	448.901	494.078	76.317	254.494	46.3865	27.4885	133.145
	225.351	188.261	1026.13	228.486	222.6	69.2855	454.816	320.553	210.969	-152.893	29.3446	62.9066	116.829
	261.077	200.856	232.405	470.855	499.833	203.094	476.433	455.331	107.461	-303.261	40.5801	70.9011	117.892
	234.964	1903.7	56.4006	251.363	848.779	195.975	461.943	345.257	360.44	-308.753	97.5921	75.6943	190.608
	439.628	173.355	504.221	510.064	873.166	875.429	431.677	837.057	245.214	261.515	45.2292	77.8502	-160.773
	273.088	125.942	424.157	152.492	140.608	-42.7492	468.438	391.608	-58.5793	240.632	46.6222	76.4225	112.561
	238.882	312.235	488.04	210.725	200.045	51.9412	811.222	379.721	198.504	196.665	64.6471	43.9866	128.103
	225.014	302.054	924.955	205.139	443.433	172.412	1677.75	367.154	142.884	-375.346	47.3898	31.128	107.608
	291.453	929.567	502.435	539.083	453.724	59.4709	781.388	631.661	165.048	189.033	51.3056	41.1885	114.434
	229.981	221.76	67.3011	586.354	500.172	300.46	398.904	511.865	97.1242	557.699	49.3667	97.0148	98.6396
	58.8403	615.668	867.701	453.615	530.28	199.157	487.353	880.006	-98.4134	-244.874	38.8243	50.6187	88.3641
	186.559	460.1	381.34	219.439	243.664	-89.3888	457.646	1071.05	262.062	225.688	42.7493	37.7795	111.468
	1186.56	278.251	174.679	252.11	662.742	-210.756	429.108	864.802	67.6418	306.515	50.9371	44.9837	153.282
	424.826	866.082	485.796	386.141	979.722	72.7178	460.074	1272.75	132.672	233.813	38.4292	54.2698	303.917
	201.096	336.72	550.447	381.012	460.302	253.131	1600.66	330.033	91.3461	258.721	57.1718	38.5019	126.542
	233.818	255.446	367.453	1170.83	463.069	-52.519	1416.08	371.13	110.373	254.096	49.358	31.2591	111.612
	215.05	357.466	237.825	2401.12	1768.43	541.754	468.377	691.32	115.191	-180.507	57.6523	-23.6374	93.0604
	220.168	193.392	312.131	248.056	187.584	-61.7284	482.397	355.291	166.167	343.994	60.3318	67.3037	143.932
	212.779	387.762	476.842	444.751	257.854	-53.4254	147.117	2494.36	107.498	250.243	52.8727	50.1553	102.46
	519.147	396.032	223.489	213.135	530.692	35.2492	502.968	398.252	110.547	246.306	-26.3115	56.9233	127.497
	209.418	358.545	231.396	182.916	162.978	269.197	250.71	662.233	108.045	220.446	50.5394	49.4017	108.408
	157.231	401.19	236.358	463.78	221.466	210.508	407.988	910.379	119.98	182.358	51.1746	41.1127	107.941
	62.4099	398.333	475.974	593.011	193.409	444.512	-70.7245	341.741	100.721	216.938	39.6911	59.3605	96.0474
	93.1308	299.408	680.413	314.931	392.563	217.88	204.794	761.342	111.877	-280.645	36.154	42.6461	110.931
	208.4	3094.77	224.99	257.062	496.597	507.833	347.624	1137.93	72.0386	-226.675	40.5819	-43.0608	89.1815
	177.967	221.679	232.063	318.53	445.456	68.4423	97.4138	917.01	121.036	-276.593	46.152	53.513	86.0468
	225.336	225.375	403.618	231.2	460.527	333.712	492.066	484.924	391.592	-181.003	38.8665	49.7592	101.518
	176.505	546.175	462.604	198.871	481.176	241.573	192.214	339.309	60.9017	-203.754	32.7839	28.9869	143.609
	579.654	313.884	253.996	452.853	285.151	229.362	491.461	466.633	-93.499	-207.444	-60.6122	45.0858	92.2698
	426.17	294.396	101.528	462.803	422.791	63.011	483.914	1259.95	219.866	-231.418	35.9678	56.9091	-103.351
	206.613	249.573	460.205	181.367	152.491	200.586	459.757	629.631	79.7145	-251.015	-62.6219	75.8638	158.831
	209.051	416.999	54.6354	447.497	226.912	1424.93	465.038	425.503	-54.3641	-251.217	34.5838	53.1036	168.007
	195.382	191.476	211.982	638.993	227.327	70.443	440.719	331.082	108.919	-276.057	34.7237	86.3414	97.8022
	276.337	3613.95	471.462	238.621	432.023	219.287	966.503	313.873	358.268	-239.798	34.7391	61.2736	81.8979
	98.6556	195.087	448.779	385.192	194.538	-78.6535	172.926	431.465	228.205	169.046	-58.3393	116.196	136.069
	186.298	208.159	541.385	206.689	231.903	44.0543	202.361	1418.63	101.706	-215.262	38.5307	50.8239	93.9952
	161.591	393.874	579.024	440.712	219.767	440.694	801.277	435.691	141.72	274.734	28.4448	77.8849	-132.139
	222.305	224.039	171.153	533.831	545.32	-81.6858	3649.33	585.391	202.96	184.956	48.5987	34.3059	104.538
	206.517	205.379	3777.6	250.486	525.597	103.866	105.774	1134.8	84.8389	-1259.68	46.0442	47.9072	-146.582
	242	316.017	617.736	390.554	211.686	100.226	43.689	895.03	165.398	-204.017	43.7177	54.6868	89.1011
	215.726	418.734	450.111	806.183	423.091	205.22	208.937	495.057	135.134	-182.013	35.3362	47.494	109.154
	222.938	228.703	235.313	615.232	498.703	180.29	661.682	3684.72	223.293	928.056	41.1905	77.6266	124.18
	212.218	427.748	361.016	163.738	210.336	-56.0121	464.159	560.727	63.0158	-194.425	39.4032	40.4851	131.623
	206.291	716.647	117.107	699.337	379.608	50.5863	497.852	589.999	143.987	-256.555	35.0568	25.2917	127.559
	224.095	548.525	96.4579	340.047	230.01	220.878	203.936	345.716	300.904	-225.087	36.4983	54.6413	110.532
	454.646	206.975	85.9065	263.278	217.347	177.954	243.831	462.437	210.957	188.026	58.0106	46.445	134.288
	54.3922	213.213	576.779	544.103	422.796	233.861	425.167	321.824	-163.407	469.31	38.2618	64.676	82.7537
	220.622	299.607	940.284	234.276	479.745	84.4506	424.71	398.766	409.022	-222.546	-35.4993	85.1218	136.19
	214.69	182.009	437.823	623.201	442.553	496.959	215.672	461.702	1223.44	178.531	33.8844	46.1722	85.0558
	220.428	492.991	-35.567	215.386	477.938	197.571	80.0858	329.209	103.077	236.785	46.5436	-54.492	125.118
	226.037	179.916	67.2981	2433.96	207.236	380.268	446.389	672.794	73.8987	-209.502	46.0721	108.269	108.346
	209.295	339.182	236.273	516.135	497.456	454.571	467.809	333.416	236.519	253.874	40.9164	57.9421	194.751
	186.236	645.564	387.95	51.639	228.799	66.7065	721.589	589.288	83.2656	181.316	54.9395	31.2957	222.861
	180.59	334.16	258.54	128.527	932.711	208.594	412.425	1298.05	175.978	-237.829	36.8328	40.2897	103.83
	217.38	412.076	110.813	281.305	480.671	465.453	227.333	425.045	210.717	202.403	49.2549	193.833	88.8277
	244.583	570.505	248.919	64.7838	789.008	196.57	428.924	475.238	131.597	-192.532	103.084	44.1509	122.684
	210.547	678.032	402.44	1021.76	454.699	215.639	382.766	7299.13	82.9097	300.896	47.1857	46.6889	85.6051
	129.989	363.435	188.353	199.646	470.275	-68.0705	863.958	1071.95	72.2857	184.514	26.2396	71.245	143.966
	239.413	374.412	471.422	195.152	261.16	90.7136	1547.35	344.382	87.6427	-240.245	45.7529	41.9454	82.7026
	223.635	428.407	1185.13	407.475	228.087	442.701	386.76	775.102	283.864	250.086	87.4799	54.7546	98.5249
	733.445	166.633	192.655	234.911	660.253	1742.93	222.228	639.311	75.6043	1474.96	52.5693	42.4319	101.366
	218.865	432.245	508.508	496.818	510.091	202.888	433.965	387.562	-81.349	-205.944	30.2452	36.4794	99.5238
	293.652	310.009	970.538	488.481	233.919	156.618	96.3257	1240.3	-95.1328	311.37	36.9964	95.2596	-122.696
	445.017	496.8	541.765	532.104	427.63	45.6469	333.725	723.739	179.123	-271.283	32.9481	39.2121	218.049
	220.646	439.861	854.014	2187.74	445.765	72.4734	231.791	425.16	95.0819	-175.532	31.6341	47.4686	154.967
	752.475	444.643	1012.47	521.76	229.292	30.9932	516.848	1142.53	218.605	207.656	44.4565	48.0442	122.972
	247.371	457.209	471.088	175.168	506.022	106.982	439.175	629.135	83.4615	290.982	57.8286	39.0633	497.854
	201.003	429.988	209.781	200.04	143.793	409.619	1105.6	455.447	123.685	220.724	92.4195	41.9635	112.294
	211.759	757.888	225.224	2023.44	486.768	-59.6729	54.5293	2438.54	101.43	399.132	36.6403	42.7802	88.2324
	260.989	1002.63	463.126	927.957	152.359	-32.5535	506.953	1086.37	241.679	202.819	44.4226	40.9389	111.305
	364.405	293.734	502.259	440.392	430.325	220.096	419.891	352.509	208.681	559.623	43.6534	39.9732	-74.4783
	207.463	373.697	521.701	167.717	231.353	486.881	232.719	846.035	-740.734	-260.13	47.0844	43.2546	166.175
	206.031	473.053	61.0146	231.916	44.4951	210.7	632.474	464.493	132.129	221.964	-86.4473	48.34	117.195
	1061.95	550.484	322.625	555.299	223.148	46.3417	477.057	479.169	550.4	222.751	33.6229	63.0861	102.368
	142.871	1003.05	489.997	341.885	853.497	186.822	304.833	536.382	254.335	281.919	38.3135	54.945	-378.901
	523.522	205.174	429.982	225.03	243.266	150.654	486.917	458.897	246.19	-223.33	36.1396	37.9067	120.917
	249.846	400.464	240.639	254.923	838.103	56.9713	899.258	842.421	606.159	204.695	-27.8155	39.483	174.838
	542.983	236.711	809.907	446.893	425.085	67.3371	1389.6	294.759	-93.2039	245.187	45.6935	61.9071	99.8371
	111.423	999.29	217.146	55.2311	1072.8	-65.9207	486.704	822.97	150.978	-231.016	42.3164	51.7963	78.2255
	854.227	371.673	232.945	201.702	241.173	923.902	874.386	366.935	876.204	-167.977	105.997	42.3188	149.245
	82.6628	670.177	225.674	473.891	265.703	436.249	282.396	522.211	210.539	241.364	38.5551	82.3745	-75.4477
	201.45	245.703	218.565	264.293	505.443	137.492	2103.19	187.202	-65.9533	-160.46	52.1825	54.1121	129.247
	242.978	2933.74	224.735	263.788	496.702	-61.5978	427.658	-1122.69	69.3067	722.242	45.2144	-52.5481	86.0415
	407.071	589.711	254.499	238.702	563.118	1171.24	214.746	295.676	78.3036	534.697	45.8584	275.546	122.944
	109.966	318.893	213.601	274.934	431.987	-202.172	625.424	532.977	81.2543	277.696	48.6668	45.2469	115.524
	469.916	652.511	398.956	408.897	418.667	72.6411	444.945	535.829	145.136	396.185	43.3839	37.6409	103.953
	149.978	401.416	197.829	529.597	206.953	104.006	456.989	311.557	77.0877	236.36	-28.2326	47.5027	-100.369
	152.295	354.267	216.17	484.376	178.53	238.42	168.868	447.937	169.595	-250.318	33.977	42.1962	112.548
	275.279	367.394	462.685	993.771	517.792	202.347	484.991	935.852	124.942	183.212	47.1429	108.948	106.174
	526.881	278.077	494.583	507.19	407.152	246.015	415.045	570.905	115.196	-520.701	35.6806	53.3528	80.6527
	183.721	232.69	28.5097	213.793	219.964	473.042	231.99	1222.27	311.232	-275.054	66.9445	51.2987	89.5954
	219.461	523.738	-97.2747	241.635	335.628	-61.124	235.778	752.227	90.8085	267.1	36.5444	52.9266	98.8194
	216.684	420.577	269.576	214.751	441.671	-51.9048	454.071	426.946	83.0496	652.336	44.52	69.9325	-106.968
	188.662	443.141	566.91	246.411	191.496	210.188	74.9047	633.042	72.6836	224.165	36.8293	68.2549	96.2147
	212.914	190.557	401.29	220.905	1095.62	185.663	458.812	431.167	301.856	1211.81	34.3647	74.3804	158.399
	268.846	343.796	1847.63	77.1187	420.425	-82.2391	481.459	672.259	64.1966	232.503	41.2933	-84.8515	-96.9738
	445.554	555.672	205.786	353.871	219.326	-73.8013	80.7779	567.003	235.91	281.527	66.8634	51.0078	-93.5709
	177.335	373.803	160.573	470.675	222.804	216.876	199.569	475.145	129.2	210.649	46.5467	41.9962	96.896
	221.909	3576.39	559.063	547.224	103.352	75.8182	248.567	618.518	88.9568	987.703	45.2655	40.6213	108.863
	176.928	779.325	2087.06	1503	116.574	210.676	462.609	481.946	118.993	212.383	26.4529	60.8284	95.2363
	95.3306	220.762	213.817	420.998	2961.6	75.1289	219.174	564.474	125.398	276.983	-43.5916	36.3289	108.437
	203.957	648.97	275.616	466.705	231.458	253.51	762.718	803.674	113.723	-464.565	-30.1247	32.2739	182.582
	1211.33	1716.84	138.637	490.635	279.419	-89.882	469.615	479.099	-57.5368	-197.099	-36.402	57.95	100.686
	371.106	388.959	231.843	475.416	402.693	447.154	449.19	1159.07	112.237	-253.292	44.7861	51.8961	143.877
	228.522	178.281	393.749	384.35	253.946	434.746	460.563	936.587	-85.5184	-766.74	45.2613	31.2479	125.279
	208.122	733.962	489.328	191.338	218.399	164.033	185.037	422.961	391.555	321.324	40.3975	51.3383	-103.3
	492.155	543.261	412.069	212.902	99.4249	58.213	187.526	488.299	62.4984	-229.138	180.829	48.4893	135.86
	135.169	-257.226	442.622	690.304	390.22	-76.991	232.637	415.979	223.02	-290.83	35.2343	56.4193	105.637
	198.23	418.552	438.791	455.639	388.813	252.131	224.852	1237.89	529.26	274.898	82.416	47.5142	168.073
	196.239	667.764	387.401	348.451	293.468	72.7539	590.214	667.346	194.252	275.49	85.2938	33.6022	157.074
	238.452	185.441	320.714	541.607	444.25	437.164	-84.5915	565.787	75.8705	174.194	84.6968	51.2536	-127.041
	352.895	143.707	70.8471	484.406	140.596	941.457	406.591	821.151	173.893	227.634	-89.3185	53.2234	109.014
	169.082	803.6	499.038	226.975	194.176	115.355	1570.83	879.491	141.644	-271.726	29.0007	43.813	113.587
	490.499	172.519	61.1527	478.19	208.695	513.952	471.881	341.729	257.479	-515.944	42.814	80.7509	54.1848
	510.919	170.084	242.169	382.973	207.066	-79.5297	526.031	441.394	-69.7008	-211.217	46.7466	60.1067	169.056
	-51.8059	438.111	397.88	232.699	320.053	442.145	961.644	339.458	255.405	-1253.47	41.3098	36.4314	138.184
	460.481	603.382	189.271	221.313	396.43	552.577	167.149	1396.64	226.393	477.743	39.6867	50.7794	152.422
	225.199	139.9	230.618	182.52	215.931	-44.817	349.095	979.35	463.697	1111.1	45.4393	34.6317	105.767
	201.848	175.547	213.413	428.269	441.229	211.137	476.775	332.529	118.576	-265.489	52.8465	80.1994	90.1116
	506.118	185.339	227.374	234.868	166.234	70.9023	174.099	3818.84	227.578	-178.221	25.4514	53.685	108.44
	1152.81	253.977	261.308	206.449	409.483	217.351	450.682	441.483	1265.42	226.33	77.1676	47.1088	93.3165
	363.724	367.462	55.0224	479.979	217.129	194.209	61.8986	479.776	180.521	471.634	66.8337	26.2891	135.177
	239.956	157.77	297.342	450.495	1304.11	213.236	1105.04	490.367	82.95	-189.753	29.0167	57.7462	-107.487
	434.102	281.646	314.241	205.785	587.08	67.9413	423.773	342.12	65.3122	-495.719	41.9841	56.6118	-95.4387
	515.465	171.023	239.905	211.976	484.894	236.62	411.299	537.216	-163.517	201.53	63.6041	37.0026	-125.301
	207.278	483.421	245.004	215.521	481.254	3285.6	418.029	384.448	133.941	289.468	52.3832	43.1827	160.137
	243.088	228.258	-65.7839	455.752	446.851	83.7906	399.384	328.495	120.43	192.917	34.3871	36.8726	-82.6571
	223.694	482.921	242.039	380.455	186.474	50.731	519.229	436.492	71.4924	-201.305	54.3229	182.089	175.557
	463.852	709.442	83.6617	91.2594	686.442	250.467	487.101	523.879	180.057	210.59	61.9745	37.9865	-198.467
	226.156	174.631	462.41	887.254	422.143	78.8217	238.965	303.21	91.9472	232.079	36.8383	107.787	173.778
	227.957	459.384	452.831	168.557	968.276	-60.9548	3575.76	407.843	97.2919	-134.019	51.8001	42.8792	175.979
	213.439	231.176	233.732	449.11	225.687	72.3337	260.003	356.113	800.086	953.002	36.2353	67.8396	135.502
	127.334	265.514	778.56	368.68	204.826	278.485	696.292	316.028	271.472	227.015	56.9655	51.2496	105.283
	219.934	417.956	55.9045	508.703	215.599	233.925	460.66	404.505	-69.992	-247.009	36.5477	31.1052	89.514
	466.99	628.913	468.882	504.564	569.869	-85.6091	358.297	1291.61	538.447	316.948	44.572	56.7014	115.493
	216.952	177.528	428.331	775.318	220.657	93.0364	465.787	350.725	88.422	-243.828	35.6127	72.4477	130.97
	193.01	829.775	490.986	675.65	467.231	96.4533	467.565	530.413	184.581	-173.324	57.0267	33.6677	86.5942
	264.458	362.572	99.6813	186.247	492.501	-62.3735	731.224	527.794	82.1708	619.835	-39.2837	46.7698	135.427
	216.145	338.553	163.576	526.404	178.981	204.663	3459.26	378.104	123.945	-144.095	54.4871	72.5992	120.064
	484.217	403.316	420.999	389.771	1022.23	-56.1623	209.633	398.972	427.855	426.955	30.4133	44.4678	98.2194
	424.764	677.174	222.274	540.846	399.171	-46.1769	460.733	464.215	111.269	-321.432	54.5982	59.3905	120.882
	1428.93	184.64	658.942	425.963	220.35	248.6	230.32	648.007	113.566	-301.881	48.3868	28.5588	-195.907
	235.158	207.938	72.4769	477.213	480.928	202.226	460.617	278.782	91.8107	235.328	52.5317	47.9346	95.1211
	228.982	219.536	162.6	164.25	175.082	495.812	228.633	462.48	217.098	-245.519	39.7026	49.5292	130.176
	453.475	1214.44	616.395	398.75	600.529	212.325	628.257	875.725	78.4747	303.771	95.1214	32.5644	120.335
	220.463	157.678	144.102	225.54	857.304	-95.3783	1509.93	437.141	154.745	444.515	46.1483	80.6387	145.067
	545.089	158.332	218.882	241.941	669.111	-45.7561	647.644	446.911	-68.092	187.639	44.8131	42.5541	213.048
	266.81	539.422	222.315	188.872	238.551	497.81	1183.63	666.753	95.2873	227.577	-87.9218	62.3647	-88.3706
	216.529	285.202	990.023	402.627	379.527	222.354	370.691	848.486	89.0581	148.942	94.0363	46.843	93.9146
	450.202	1734.04	473.835	192.256	211.369	-74.612	251.737	1156.66	77.736	-209.008	-106.582	51.9864	149.386
	194.002	198.649	158.635	106.053	291.565	67.1313	186.213	187.104	149.487	644.911	76.2827	54.321	-133.794
	236.422	372.528	239.528	187.436	460.694	219.4	216.57	530.836	140.063	227.697	41.4794	45.785	121.37
	209.533	695.535	433.853	227.797	251.228	368.755	2917.42	788.792	-97.2903	-214.19	122.298	94.7529	-139.734
	202.183	426.494	228.769	290.831	174.408	223.048	466.798	3025.72	271.756	192.757	36.5451	51.2787	170.554
	229.706	394.172	628.413	131.405	186.401	56.2638	222.31	408.564	103.891	238.518	35.9101	28.6026	120.744
	448.132	190.595	228.73	193.825	213.914	465.615	196.975	1022.07	506.692	215.735	56.0832	44.5664	83.3981
	173.546	453.842	100.929	458.608	459.012	461.399	188.694	20751.4	519.949	-245.929	40.893	44.8122	101.785
	430.07	362.111	231.391	2618.57	410.449	211.566	278.581	869.729	468.015	223.794	42.9742	41.1603	128.66
	483.985	397.016	487.41	373.914	239.927	228.286	507.61	424.433	100.911	217.53	53.6106	34.0388	-102.858
	333.08	253.894	355.453	251.703	427.223	76.4942	186.016	502.184	210.749	192.195	-49.511	61.8259	130.418
	473.207	272.175	458.14	1327.23	212.862	76.3861	844.875	315.219	230.19	-377.028	52.5763	25.6765	111.19
	250.249	292.451	101.015	333.476	462.886	66.6221	4074.31	1020	107.141	242.391	-37.4589	56.6507	-76.461
	461.817	1009.55	222.106	483.886	190.133	893.134	427.706	1917.05	135.554	234.616	46.3881	55.033	-116.429
	723.961	367.461	457.068	431.764	688.833	48.8018	627.594	562.506	105.213	290.596	29.9879	49.9314	96.6845
	556.069	412.122	219.879	543.448	401.824	466.994	914	1326.44	160.601	-183.753	36.8484	41.1535	126.695
	35.0711	380.202	418.616	485.8	651.549	396.341	450.732	356.244	464.2	258.624	44.4188	61.602	-110.109
	199.161	780.927	483.567	263.027	390.281	-48.2873	403.123	618.222	277.617	249.412	79.9883	-81.0714	96.6745
	367.099	246.193	-63.5429	342.352	160.333	859.113	441.531	370.227	108.774	297.707	29.8281	44.3765	105.943
	239.016	242.125	912.252	203.035	448.613	-45.8926	47.2952	731.086	70.2088	160.664	72.232	62.0996	192.764
	400.288	178.967	4476.41	163.245	431.534	267.334	156.003	249.839	-77.2526	199.558	-41.825	39.8891	-100.989
	318.209	396.41	467.465	515.816	103.012	447.364	487.887	488.196	122.036	182.444	48.1404	32.2969	86.9112
	66.3386	187.426	479.372	109.937	396.086	55.8397	151.544	466.775	143.646	236.584	41.1002	48.6997	59.5809
	212.957	462.404	215.745	184.424	229.775	210.583	195.504	435.359	379.166	150.269	78.7956	87.2182	81.0371
	195.274	675.989	764.896	577.831	235.3	-52.7801	427.67	535.836	95.0995	226.923	46.1125	58.2871	126.271
	454.64	264.24	455.928	361.315	411.17	-85.0724	437.457	1622.27	195.592	-224.107	97.5207	53.0871	109.507
	196.471	213.083	917.459	482.239	198.248	58.4279	105.433	441.555	567.62	-279.806	-81.402	48.9938	151.363
	103.135	377.95	1248.6	475.657	704.056	196.253	210.722	1321.59	147.922	-263.065	36.6512	71.1769	101.357
	1429.06	804.258	215.645	231.985	440.247	-57.7637	154.46	913.823	174.369	-168.32	82.6248	58.1237	106.293
	214.022	166.91	197.465	424.896	486.469	46.6678	522.263	395.255	211.867	-292.146	32.1338	-68.5882	93.846
	213.48	3353.82	226.307	843.597	215.491	237.052	479.366	953.175	252.288	259.711	38.7749	36.6591	99.1722
	174.946	268.221	518.683	903.049	422.171	196.82	431.079	170.613	75.2884	229.039	39.6932	60.3099	-113.407
	268.478	183.578	243.267	458.103	426.475	-120.012	649.745	1656.41	114.8	-271.953	146.122	45.5297	96.1116
	487.131	304.317	410.527	387.266	194.599	57.8901	3412.11	446.165	98.2575	254.946	-173.353	50.6894	101.609
	493.132	207.11	512.106	997.495	371.446	403.588	-119.253	957.75	76.6114	290.225	206.965	188.532	92.8272
	193.028	870.182	470.119	239.687	491.176	61.7846	579.294	408.624	-56.6162	-293.207	30.6952	56.617	129.474
	157.031	359.203	783.474	247.789	440.109	46.7025	148.717	1256.42	-58.9541	-183.433	82.9387	80.5422	107.375
	224.155	900.574	492.814	470.528	469.066	-60.5574	194.622	1291.36	-74.2691	243.098	-206.531	43.4588	106.669
	228.752	173.216	242.022	303.818	641.406	338.25	351.505	1115.59	567.295	-227.032	42.2558	91.7804	112.978
	471.333	548.262	240.1	188.747	204.487	127.588	237.657	1243.21	54.1821	248.705	35.5605	66.1349	104.308
	215.574	204.183	446.879	231.759	465.858	-43.5824	341.28	356.686	167.183	290.806	-46.3952	184.195	135.01
	239.109	499.544	222.327	447.334	444.523	157.339	348.911	3387.72	1318.91	-250.915	30.9391	52.6647	150.999
	155.86	667.24	1047.63	233.36	216.005	196.319	226.079	833.848	63.0944	196.522	30.427	44.6375	127.339
	444.734	334.535	249.806	236.383	235.24	-60.4128	518.607	319.297	230.122	489.213	214.089	48.5778	108.741
	188.438	167.007	121.096	507.604	115.034	48.8903	133.226	549.729	-44.6067	208.838	38.184	48.3703	115.113
	224.017	185.826	2998.77	437.76	165.26	-42.5183	412.603	431.393	-62.7371	-250.832	49.4485	52.8174	269.961
	513.526	449.754	998.228	783.138	35.47	-63.5727	102.409	469.642	137.961	253.003	44.227	50.1587	149.294
	453.428	229.803	487.448	258.138	528.209	52.413	272.119	1231.67	115.197	390.925	83.898	-41.1895	95.5277
	1124.93	214.174	976.075	221.113	230.336	-253.616	486.068	3615.53	52.8974	215.101	90.5476	36.8263	143.112
	449.861	155.258	62.8567	553.826	199.819	472.879	-41.1543	-1898.04	120.47	-219.904	47.0563	56.2083	73.5425
	232.046	231.541	472.058	191.529	471.618	66.5569	468.558	1392.14	699.494	227.106	75.0178	31.0096	92.9036
	284.366	191.468	198.091	199.031	226.781	-65.4129	252.734	1158.21	414.508	211.355	35.4414	80.1074	-111.054
	257.763	109.637	953.289	129.728	218.957	51.1608	224.953	478.02	1298.43	267.364	37.681	43.3048	177.934
	525.982	508.618	190.504	225.795	916.165	202.613	213.167	3525.06	206.669	-206.067	36.5453	33.2057	165.799
	112.337	298.941	931.853	208.65	210.29	52.7197	941.087	919.329	184.145	223.094	30.4937	62.7856	-102.297
	186.659	432.526	502.345	245.246	421.252	55.7578	1417.85	1377.11	129.161	-185.055	39.414	42.1009	78.9005
	199.888	389.775	97.8692	543.51	193.825	216.875	452.881	485.885	36.6876	-191.33	34.4549	43.0947	95.2172
	490.789	367.436	687.747	413.616	713.955	223.347	502.45	1118.01	-68.8112	218.636	61.3589	40.5089	-88.5604
	249.047	634.364	154.143	254.542	448.043	-70.1111	195.753	3055.74	323.904	-222.339	36.8625	95.8893	100.783
	242.702	383.263	163.537	489.321	444.001	47.2259	282.013	473.17	-69.5455	2191.34	51.8708	57.7924	-126.564
	225.225	160.284	1338.63	473.93	595.95	-42.9058	192.503	-1889.08	120.513	-217.38	40.0542	43.9083	120.783
	224.084	189.332	563.167	526.691	480.622	-64.1024	505.662	2951.38	256.39	263.836	44.6986	63.3811	117.58
	244.247	308.203	436.672	504.292	429.866	-110.232	1138.13	763.081	170.236	231.114	43.1861	39.1136	122.174
	220.899	216.314	243.555	427.057	448.583	165.252	367.739	692.701	152.123	226.025	46.1222	43.9368	129.817
	198.648	116.895	955.495	286.63	437.617	393.251	195.82	477.741	78.8695	221.353	55.9244	48.798	144.433
	219.155	650.565	216.632	1596.91	211.305	85.4667	540.333	741.475	124.967	-260.763	35.8574	43.1243	123.264
	421.612	785.941	469.172	782.303	230.637	-69.8405	-82.8396	433.283	153.326	-227.387	46.3739	38.4491	117.707
	193.633	231.199	510.259	204.925	339.612	161.911	649.287	1197.54	122.677	215.415	46.9438	60.8251	140.233
	397.882	164.558	49.8029	838.933	219.927	75.698	92.6997	538.699	98.8785	244.818	60.7069	55.5067	102.25
	472.533	240.135	419.352	228.797	477.653	1004.96	449.88	3602.7	95.2038	-193.48	41.0015	45.8135	-74.0966
	228.421	160.325	564.349	217.544	351.123	39.5725	126.356	858.008	96.6498	-203.506	38.5269	40.0665	156.379
	376.92	421.972	640.796	456.05	968.048	-40.0976	182.584	1108.4	107.153	-202.072	-198.757	56.6008	136.147
	500.593	190.447	570.227	493.441	216.58	2559.32	233.804	244.328	550.796	284.337	28.662	39.6847	140.635
	675.821	994.361	1021.41	366.66	465.492	243.314	68.8674	719.469	72.1953	194.308	27.0696	77.3938	99.2686
	278.522	170.166	1308.9	208.911	455.622	210.912	404.142	3954.64	155.469	-256.524	46.9208	34.2785	123.484
	244.188	1010.38	491.112	488.16	459.03	-66.2986	188.371	446.771	191.187	-254.563	36.512	37.3253	74.2199
	665.32	378.972	210.396	895	510.949	-164.087	206.905	2179.65	58.4053	176	44.4643	60.1855	115.808
	269.268	234.261	196.496	530.549	460.581	257.567	155.044	433.821	103.105	-179.535	26.1319	47.7816	92.0257
	246.073	616.411	470.046	479.078	450.442	531.72	427.107	430.86	133.703	255.794	38.6499	45.4829	109.1
	732.272	1687.68	447.663	493.34	218.23	-125.878	333.365	255.857	70.6099	281.885	35.1665	31.0093	94.7617
	232.766	436.33	162.798	196.558	179.97	217.464	206.829	1753.94	84.0633	-213.942	-49.7499	217.255	89.4493
	268.886	375.73	201.891	250.234	206.882	924.559	108.14	575.187	501.432	211.459	72.6526	46.8333	131.43
	68.0333	343.263	60.5313	466.98	204.911	36.4397	441.16	445.686	186.924	-282.579	83.703	35.6387	119.004
	239.262	167.431	425.017	167.42	469.45	48.4768	220.932	513.99	78.5903	256.576	-72.4959	70.0782	96.963
	237.93	291.756	468.137	415.533	453.581	145.614	210.486	575.764	120.027	220.883	46.3685	47.9694	-101.279
	245.671	175.716	159.319	422.46	527.6	72.3063	462.669	-198.166	71.4883	284.023	45.6344	46.1411	118.967
	175.615	365.596	-96.4741	474.068	641.046	433.869	126.868	447.146	72.585	2404.03	39.5777	98.6528	128.976
	203.266	194.088	475.706	405.901	444.688	445.774	974.241	1899.25	221.325	-225.443	37.9532	31.706	-92.364
	499.556	130.054	479.836	268.269	248.442	163.338	174.784	646.414	96.331	367.694	41.7583	29.045	283.732
	207.273	271.575	495.528	337.241	388.941	679.554	442.314	500.533	73.6364	227.211	61.2181	48.1757	160.868
	625.79	378.176	172.138	215.252	467.376	-69.4336	654.595	344.85	125.986	225.277	114.082	40.0705	98.529
	326.905	249.27	178.797	72.0316	275.303	-67.6485	441.1	582.666	268.49	-293.503	42.697	43.2249	217.715
	453.988	293.588	153.034	238.596	200.08	212.666	191.298	339.887	97.5952	-150.93	-112.91	50.7883	119.48
	262.048	112.014	208.445	398.333	250.008	428.135	234.814	587.643	272.562	-136.861	35.8406	43.129	115.112
	231.773	546.914	234.411	238.024	235.393	65.9361	492.394	526.906	274.839	-284.262	34.4974	57.142	93.5357
	207.757	420.321	62.7165	217.077	951.492	123.998	408.408	420.798	114.009	-215.646	56.8784	56.1505	94.2939
	432.142	697.056	212.082	231.604	209.879	226.477	450.794	1155.32	58.1273	351.807	35.8447	44.0405	-105.071
	210.018	382.025	494.353	277.41	211.573	37.467	185.141	277.247	92.7788	-247.674	40.598	40.5763	142.585
	451.033	238.087	461.618	247.279	421.314	218.036	218.292	335.164	73.1252	-351.472	32.1824	60.9716	149.477
	627.072	223.548	163.132	544.916	227.798	212.284	220.369	459.666	86.2936	-186.516	46.5968	49.803	-82.7826
	448.671	456.882	476.191	275.73	363.119	46.527	207.039	614.657	135.39	290.414	35.1862	61.8829	-98.5913
	808.582	680.702	1403.29	233.484	193.843	-155.054	200.673	937.556	101.858	-307.212	21.9083	53.1026	99.1522
	57.1104	143.401	652.254	888.228	501.609	56.3118	110.409	524.371	63.7179	340.233	-35.9074	38.5293	99.256
	206.916	194.165	223.29	383.606	194.914	251.832	432.599	965.665	395.794	255.324	36.2871	39.1153	128.618
	279.53	292.134	510.125	608.401	227.684	56.8808	225.932	346.41	115.245	190.997	55.5303	37.9498	202.232
	178.955	416.017	229.338	542.949	956.706	225.254	266.199	382.211	130.476	-146.794	48.8432	40.1679	113.193
	98.6395	209.572	463.182	219.989	254.142	595.213	461.831	1059.67	124.907	-202.105	88.0274	42.8308	-92.6924
	1238.35	529.45	251.643	275.87	380.314	-231.045	261.137	440.697	-59.2046	-185.727	30.1961	44.6293	135.786
	436.006	535.248	227.491	999.838	378.152	252.565	213.225	671.33	100.17	208.619	-82.1709	46.0797	137.99
	215.146	938.719	512.905	489.748	229.852	-54.7599	177.445	2032.35	325.484	-188.877	35.8761	117.35	-122.953
	214.72	311.34	141.372	505.359	201.452	61.4146	736.495	323.796	-55.8469	221.12	185.43	43.2266	118.501
	226.385	184.462	226.136	1173.77	665.598	231.959	411.268	323.412	69.6645	218.316	46.8146	38.5794	84.8809
	445.497	3424.55	59.0717	386.74	409.386	214.739	246.916	344.671	-66.4702	249.669	-194.375	51.8977	136.133
	221.038	1280.76	474.609	416.735	460.283	78.0494	428.736	371.165	104.504	185.099	218.326	65.3816	-113.932
	392.559	361.816	218.65	215.284	290.065	-135.883	929.689	464.927	170.193	-234.206	-206.765	49.4556	94.7021
	179.128	395.852	232.52	1531.53	208.541	189.319	1204.21	564.58	305.101	285.965	45.4264	73.9975	-131.83
	211.169	558.065	229.663	484.49	1020.49	384.925	-68.685	996.908	1551.34	269.302	54.8922	-65.4204	102.942
	304.748	375.807	488.43	1088.28	210.751	-46.3726	131.114	1064.71	126.162	296.529	51.3346	36.9954	134.765
	692.327	244.322	-37.5392	543.22	1414.29	461.529	531.773	561.752	-60.5618	192.1	31.7024	47.3379	-98.5561
	232.706	436.309	214.909	854.84	473.566	160.323	466.1	1481.17	429.221	-298.152	77.9305	38.1671	-112.036
	220.267	302.496	369.448	168.584	470.463	222.234	1584.57	1177.18	443.179	-234.488	37.3542	68.3853	100.828
	250.833	1989.68	255.702	329.258	198.715	345.804	61.5387	768.946	95.2737	-275.842	46.5463	49.7898	74.8763
	502.713	824.906	-52.7397	442.363	719.809	242.737	113.9	304.923	50.9215	-175.367	32.1493	43.1054	132.213
	230.439	218.725	936.155	197.649	509.675	483.274	387.123	361.85	715.233	227.182	44.7474	34.5852	113.956
	165.521	165.502	228.279	663.5	1041.46	58.3692	475.285	270.495	105.461	-248.344	46.8257	40.4306	78.9303
	186.234	504.294	517.241	191.392	198.538	347.02	442.72	1329.85	67.2643	-256.876	43.5827	61.5065	81.2226
	225.053	201.511	162.76	191.767	186.549	-45.2391	479.898	788.413	167.563	-178.352	32.1327	44.7845	209.227
	212.308	433.003	456.072	444.572	395.378	488.745	449.009	453.543	-61.1949	467.127	52.28	45.7555	145.956
	511.596	372.776	216.255	466.005	237.617	213.43	997.306	515.144	99.9697	234.36	45.7199	-74.6876	70.883
	692.505	212.568	465.624	212.779	441.946	594.741	800.241	432.134	186.927	-158.95	35.4004	42.7885	132.655
	237.941	255.234	191.28	478.397	606.036	4601.74	403.875	560.485	245.464	-219.261	34.7609	51.1863	105.044
	807.086	620.711	241.523	78.0149	1686	-39.3701	237.915	968.516	229.29	413.843	34.8957	33.1766	111.157
	235.087	287.196	461.998	1431.8	530.437	151.847	470.92	2170.56	460.191	196.942	37.4516	116.51	120.624
	126.796	386.007	497.302	509.087	471.758	-49.4929	477.479	900.622	144.39	-160.934	49.8925	73.4441	73.2478
	229.534	447.145	260.44	479.417	397.405	333.643	351.239	670.476	106.574	258.466	33.3152	42.6503	219.856
	451.247	485.772	457.017	238.439	204.488	227.702	191.579	4200.25	85.8684	449.065		44.3453	96.7858
	291.763	222.5	234.089	940.104	127.64	72.5308	491.942	3598.05	157.862	-203.951		53.7552	100.659
	212.991	213.307	247.603	197.928	206.81	223.392	215.915	691.66	1400.97	184.696		29.9079	-88.2568
	219.642	171.389	263.181	126.709	403.42	-80.7819	491.974	1164.52	105.571	-208.891		50.9582	-107.164
	307.304	472.007	426.429	501.825	947.03	-37.7564	451.872	389.26	220.984	-215.33		51.7319	90.4048
	226.428	430.406	251.812	520.317	459.871	-37.795	3716.98	394.836	128.695	257.379		47.2583	101.741
	210.82	510.095	51.62	541.514	258.629	61.6275	203.281	727.034	196.308	232.605		68.191	74.79
	446.991	189.171	688.087	407.119	457.453	-61.9939	466.379	512.866	42.3935	224.129		97.6556	89.9926
	204.242	220.217	731.98	376.791	473.949	61.8963	207.035	426.127	212.545	147.706		48.0651	66.2309
	189.752	228.559	506.301	203.128	429.322	48.6461	1372.34	678.925	112.33	283.886		-62.9679	-78.9399
	227.513	624.654	227.955	406.483	526.92	173.638	486.235	514.517	-60.6068	289.079		-82.2617	146.661
	495.127	340.735	486.483	496.092	408.743	83.6427	392.902	-1014.41	88.097	213.029		64.2525	80.719
	247.961	96.9439	4982.15	441.318	1186.01	243.663	509.599	522.62	104.424	269.185		49.8699	103.342
	231.652	338.845	967.204	476.556	1045.75	422.342	90.8949	467.488	178.109	788.476		39.8174	135.366
	212.4	494.249	132.364	254.383	432.577	87.82	216.936	1321.33	400.019	-309.938		32.1092	114.305
	434.034	186.609	244.539	393.814	596.03	451.293	3646.1	438.853	112.502	-223.474		56.2285	-93.8695
	194.228	333.372	228.933	416.916	242.68	242.102	466.959	734.208	98.2546	222.524		63.1882	162.611
	278.501	521.534	225.631	206.59	259.844	253.9	540.125	-302.173	45.1776	266.38		44.9555	88.3949
	257.868	326.46	156.616	1251.77	433.489	-54.2094	-80.419	733.165	-82.1771	322.986		67.4187	68.5733
	147.602	449.408	1506.15	244.885	450.706	79.8161	586.961	520.608	115.864	-213.252		47.6487	118.089
	689.86	206.414	556.845	701.002	207.164	-54.0119	-213.296	892.341	115.958	227.05		-53.2811	112.514
	218.087	376.569	379.922	496.412	1006	157.178	460.091	827.518	179.306	-217.257		47.795	92.289
	138.911	325.757	867.061	395.879	195.751	59.8407	940.502	611.116	187.288	294.518		32.5733	119.429
	869.044	288.403	539.345	497.113	1243.26	179.275	237.468	403.473	-39.5909	272.167		47.0525	100.709
	205.67	257.961	214.797	466.935	197.077	216.577	215.252	266.729	146.58	-250.921		40.0844	109.931
	1466.4	481.263	491.222	359.576	380.082	543.336	436.134	550.219	64.2746	186.547		130.744	146.68
	280.924	703.209	254.896	194.211	464.366	125.408	446.409	223.833	354.77	-189.973		50.0381	134.166
	232.889	171.589	237.2	283.297	391.145	-65.951	400.188	333.346	112.268	154		68.884	93.6583
	216.317	817.101	414.075	605.641	698	250.927	483.123	367.238	63.9628	348.492		41.7871	109.146
	420.39	230.014	197.893	534.836	291.477	67.4476	231.821	456.469	182.201	328.944		45.6642	79.3786
	78.9172	140.816	67.1299	146.786	212.056	213.085	58.6288	423.5	88.5468	361.758		85.211	111.575
	52.159	584.431	483.55	158.273	417.442	-61.4194	485.352	298.798	470.263	254.518		41.4343	-100.38
	212.124	182.427	169.904	233.519	992.616	173.873	394.4	391.915	101.015	280.574		72.8033	117.413
	225.605	229.961	695.169	237.973	366.052	189.637	552.423	480.184	514.433	-179.124		37.8092	97.3483
	235.746	353.86	234.011	404.536	435.376	221.468	454.159	747.012	-80.9107	-282.741		52.9062	106.577
	167.076	405.178	616.774	207.77	432.21	-55.2047	185.675	297.75	82.8664	201.97		55.3569	83.7605
	207.629	400.317	471.713	502.084	345.623	432.222	940.634	174.891	69.4347	332.222		33.7334	103.316
	190.505	791.364	483.707	469.978	414.06	229.33	466.002	377.711	261.852	-267.395		46.2241	135.515
	474.878	222.735	476.776	223	155.979	471.122	193.412	312.098	107.232	535.515		46.5476	103.223
	491.672	452.917	478.345	1824.22	143.551	-63.31	198.334	765.227	43.1578	344.671		52.3519	129.771
	215.586	259.34	172.339	265.09	505.002	226.298	729.558	678.712	95.5196	-235.598		114.397	-90.845
	213.076	227.347	69.5114	446.526	565.106	80.6919	963.457	394.671	181.368	220.429		35.2083	125.727
	222.241	400.466	352.421	328.987	472.053	67.1473	224.111	853.841	214.882	-249.511		49.9693	-68.4371
	207.951	228.946	1683.73	431.568	376.265	72.7819	191.968	1914.21	89.7537	-298.218		33.7329	103.532
	223.773	187.744	532.126	399.34	248.259	422.307	224.811	1028.68	229.706	180.6		53.2675	128.028
	221.033	926.398	257.621	1015.71	327.756	93.0482	183.576	444.083	98.1622	-174.183		120.212	-113.127
	474.603	271.061	221.994	2558.47	189.402	-41.8561	486.417	861.907	87.2636	193.728		-58.2098	115.122
	106.865	461.017	505.245	486.61	420.395	179.16	296.633	1252.35	62.3289	-415.279		73.4113	130.908
	300.968	214.286	224.529	243.495	240.962	255.434	205.302	283.026	-82.2327	223.062		50.9642	435.573
	211.659	734.404	434.364	225.517	786.416	268.669	443.088	770.268	-74.1219	229.35		173.967	-113.462
	234.814	377.625	476.997	505.461	733.18	-57.2653	441.359	402.041	115.345	225.521		51.8552	120.561
	332.797	191.488	230.306	215.881	149.894	-65.9255	226.438	374.524	233.075	249.261		49.3442	111.911
	169.627	180.448	756.556	460.997	500.139	226.791	898.881	1132.68	194.394	218.355		66.3354	118.432
	207.523	1712.75	396.68	463.665	731.854	41.869	467.102	929.527	-44.943	-259.932		38.2575	99.4627
	214.837	631.532	387.728	252.349	367.463	214.022	508.778	683.001	83.7236	1028.42		73.1692	84.3119
	214.364	698.473	65.1576	68.0789	572.908	948.937	454.225	3491.71	258.976	230.191		49.37	142.122
	182.527	547.843	2157.92	240.265	403.517	83.3464	236.79	959.175	277.774	-271.335		52.5718	119.238
	204.804	500.059	266.749	480.525	402.195	61.9798	485.725	556.759	862.672	-215.949		44.3555	129.997
	453.484	964.444	217.816	257.814	488.732	252.601	1603.03	925.488	158.295	220.392		48.9956	139.854
	61.4179	450.863	170.038	476.473	246.46	217.287	505.251	257.418	84.896	-202.69		78.2075	149.986
	478.91	978.197	426.505	482.779	535.047	73.6618	200.33	-126.154	173.608	185.258		46.4895	127.579
	273.012	886.463	456.594	806.643	486.996	662	217.732	406.152	109.661	-267.187		52.951	-83.9516
	132.036	218.105	1554.17	569.333	382.946	399.907	489.085	536.592	-85.4673	209.489		48.4221	85.9194
	226.461	201.589	147.717	521.101	199.038	64.3409	448.891	329.93	184.962	226.806		35.5456	95.5149
	526.094	640.217	222.331	198.942	517.529	206.997	443.172	424.455	225.687	-226.39		52.418	142.34
	211.877	339.306	508.268	425.666	229.245	-66.2696	122.369	414.463	-67.4392	-344.526		35.5305	-108.534
	146.293	240.492	505.533	207.346	386.876	-50.6393	550.283	568.371	97.3503	-154.998		96.1678	84.6618
	226.447	200.967	228.46	214.318	223.181	201.143	376.865	527.112	266.807	3270.97		53.7161	113.785
	165.093	839.267	907.042	399.6	374.787	1151.07	207.315	556.055	137.173	-249.024		39.7344	127.197
	376.541	229.616	222.15	419.927	421.562	267.906	197.28	1022.26	857.016	732.382		30.8456	-106.197
	122.057	204.581	248.971	197.377	235.858	77.6682	96.2502	1082.15	852.275	237.688		28.3301	81.3484
	213.081	180.819	250.615	371.529	159.094	241.44	334.297	-196.442	101.641	194.166		-43.5974	126.054
	1047.11	360.911	252.956	215.883	716.19	206.251	846.273	578.391	60.1152	300.177		54.1911	251.017
	248.445	386.956	450.134	215.882	384.687	54.7585	-127.177	369.699	502.01	-207.02		37.1302	113.103
	53.6598	198.675	1515.17	449.587	189.673	904.779	511.569	407.334	172.154	3554.11		46.3061	127.362
	73.5249	210.952	215.225	182.354	627.349	374.429	381.067	319.693	103.077	-309.78		34.7583	91.6113
	367.254	349.995	474.413	450.826	471.08	73.625	517.406	3411.26	51.307	-245.569		72.9622	112.033
	419.9	285.273	473.983	175.136	257.478	454.807	410.805	1609.35	323.232	275.867		58.0002	99.0036
	276.649	297.3	254.355	447.433	885.182	60.5213	518.804	1025.91	114.272	216.588		35.2019	145.187
	238.025	516.819	56.1391	229.395	295.761	48.2394	1037.35	1368.97	606.23	188.677		119.004	153.693
	1267.13	134.146	41.8531	2078.49	954.419	238.167	186.94	946.173	94.9648	-281.829		62.7001	181.529
	402.578	515.198	420.772	694.896	289.643	-103.433	442.002	573.883	210.145	-160.441		53.6922	119.49
	124.546	265.105	223.249	382.861	467.759	464.45	92.9172	405.737	39.5293	167.789		73.8971	73.5183
	112.87	764.617	477.871	2437.66	101.956	326.089	798.362	436.027	-106.811	-192.967		33.1253	118.427
	204.988	697.465	80.076	432.653	478.862	-82.3369	234.945	883.896	69.1445	-165.125		147.799	118.877
	366.697	181.721	430.639	231.81	236.186	428.441	783.289	636.799	-132.636	278.093		79.9558	107.726
	202.257	357.915	190.571	518.475	454.689	-60.7105	479.382	596.301	96.3752	138.26		33.6688	-133.748
	249.392	429.065	139.686	203.226	494.579	491.417	415.163	434.161	247.504	-306.566		44.8629	148.107
	444.341	224.022	151.613	957.124	217.568	-49.3285	253.263	396.806	-44.0657	-157.156		-40.6931	-137.835
	197.44	227.31	209.741	243.904	994.41	237.588	1555.01	424.018	267.849	222.26		131.956	183.348
	241.199	227.453	245.318	1102.44	274.664	210.612	462.403	3694.48	762.268	-279.49		66.2274	129.044
	273.585	191.965	231.154	493.032	174.845	38.7856	426.206	1898.08	146.737	221.034		35.3807	102.613
	216.026	193.37	215.282	326.479	198.473	198.832	401.31	473.188	113.819	185.747		204.765	166.341
	196.955	202.595	238.26	106.612	399.666	199.388	447.099	505.735	-57.8	246.972		43.358	140.555
	377.261	312.739	845.408	90.3405	1339.87	67.836	118.152	469.364	-71.4883	264.477		65.8871	-134.767
	375.703	309.356	498.032	426.853	423.341	59.4103	150.64	486.221	93.2443	190.106		285.693	135.084
	230.066	387.379	193.992	467.824	164.234	64.8912	232.032	349.2	87.0302	434.272		37.8148	195.801
	62.7111	146.456	209.847	301.509	772.875	204.846	383.392	2496.32	102.844	-517.027		43.4805	88.0104
	478.908	201.349	267.312	420.532	185.688	-91.9129	231.299	428.424	114.755	-153.212		37.814	-66.4631
	973.096	372.227	226.87	908.086	463.799	52.4133	3782.95	349.347	484.917	167.222		99.2986	149.568
	252.78	968.252	1285.89	415.823	470.545	402.349	507.841	303.466	210.114	209.482		50.5401	101.947
	111.706	2438.21	2435.66	605.979	466.219	170.46	70.0598	343.819	142.895	175.334		39.9648	127.693
	226.361	2033.86	239.456	148.645	455.102	-49.9911	3572.65	501.552	123.12	-227.104		81.4624	107.715
	226.444	717.179	342.192	385.25	375.73	105.952	1888.5	283.703	122.617	235.982		57.0134	93.2906
	225.1	374.91	208.96	214.774	462.155	303.196	500.79	1124.02	491.695	211.258		87.0615	96.7309
	443.531	177.013	361.164	427.212	160.89	-65.7194	947.016	3755.51	205.979	890.289		41.7151	92.3172
	436.194	951.887	64.4332	792.807	588.981	70.248	665.806	549.166	140.624	303.648		57.4228	83.1464
	395.893	321.702	163.335	481.86	1674.32	65.5019	211.058	217.345	72.3373	262.28		66.04	-75.5021
	413.57	774.235	226.302	371.471	262.036	372.717	2354.56	570.499	134.409	239.868		-42.6972	132.035
	230.126	375.16	238.691	1265.29	226.654	-63.2972	523.427	910.278	76.7326	458.782		33.8492	115.866
	638.138	1286.21	814.294	685.728	385.237	110.805	371.273	1045.41	-60.751	288.28		40.8978	100.715
	490.551	252.853	908.057	241.478	441.805	54.2782	213.573	725.982	282.601	307.009		54.0544	-101.279
	247.141	443.501	204.493	462.186	431.037	188.544	430.568	947.904	61.5016	202.428		59.0285	125.817
	235.473	231.141	244.446	1015.81	229.347	72.578	209.107	499.055	84.1132	254.068		58.4465	130.048
	472.607	399.678	493.485	247.548	992.874	-59.1604	211.278	214.81	111.044	287.307		58.1448	96.4406
	231.637	187.338	467.711	488.522	254.913	-70.1547	437.477	346.832	83.753	184.418		49.5976	66.8343
	603.884	-646.016	185.059	132.783	709.49	60.8677	192.957	457.562	108.77	565.698		40.3495	126.876
	3312.44	676.854	246.427	205.668	268.234	-64.9582	344.143	536.59	119.046	-207.416		57.169	-97.2394
	454.789	171.618	482.27	83.4484	498.755	459.101	413.296	401.589	372.603	206.583		37.2313	161.25
	730.593	321.929	5227.36	414.435	420.804	192.446	1282.18	648.369	202.774	-382.048		57.9385	175.201
	138.669	586.109	244.505	449.374	180.338	62.7418	231.417	396.654	73.5864	-288.388		63.1121	92.1022
	782.187	407.057	406.281	212.778	384.941	-67.088	3473.05	450.611	86.2779	307.8		46.6679	178.497
	612.1	397.366	261.182	170.956	500.646	-96.3874	238.816	337.123	126.978	273.442		35.9158	213.995
	239.416	259.375	143.894	586.302	446.032	121.505	287.226	128.561	95.8523	-218.75		28.8169	122.698
	234.744	446.204	444.371	202.635	173.936	197.186	235.14	440.375	114.484	-226.375		-83.8247	158.593
	678.83	619.578	466.079	492.696	231.849	38.465	924.795	483.622	145.507	-243.472		48.4408	122.669
	142.169	245.915	2761.46	249.669	3196.15	381.444	464.78	516.86	67.7829	399.438		42.8177	77.2998
	470.091	1205.06	430.471	496.876	896.766	-69.1453	59.3471	369.981	474.434	-237.071		45.2147	130.171
	474.065	971.036	830.059	566.488	277.005	167.432	538.018	1036.07	346.215	-251.407		37.3199	107.328
	217.731	417.884	500.81	170.602	182.521	101.247	466.056	3488.74	80.2114	-269.476		40.5288	158.625
	82.5989	226.792	496.06	160.657	411.707	53.168	467.922	2376.14	453.697	350.222		-37.1099	125.683
	226.796	448.786	944.269	526.259	464.238	488.381	458.934	408.243	479.527	179.302		61.0896	99.6109
	200.66	580.655	231.92	204.674	446.355	-53.0977	433.04	974.536	330.64	200.985		64.9124	102.499
	217.62	632.545	3366.13	172.844	224.998	67.7642	214.449	544.456	107.957	-216.962		48.5631	122.928
	1118.93	212.5	1766.46	147.492	541.172	-74.439	202.461	419.177	212.555	-342.081		45.3932	64.3585
	239.845	412.534	226.046	3966.15	460.131	238.143	420.062	493.423	227.172	343.277		59.1385	128.706
	221.273	167.091	477.205	432.411	379.832	453.953	575.319	462.781	-87.9175	-190.821		53.7049	84.0362
	217.993	321.111	484.569	732.477	507.69	530.871	239.913	3664.06	104.999	246.531		45.8797	100.479
	509.637	407.641	601.228	243.155	221.864	80.9973	461.392	362.539	202.651	-173.426		80.5537	111.847
	258.351	409.785	239.853	196.618	465.311	-52.7868	398.737	498.786	399.552	253.037		41.1207	101.801
	211.552	332.655	377.491	618.416	451.494	106.362	649.198	472.775	105.224	182.566		42.528	141.019
	220.872	249.717	244.518	459.666	237.139	62.4297	717.129	352.3	214.975	-176.381		34.261	-124.346
	237.411	413.203	138.416	453.269	415.311	55.3093	221.944	1012.65	43.4359	196.929		46.1309	110.002
	244.073	375.572	476.558	421.667	441.914	47.5045	571.479	217.833	127.991	271.612		47.3343	-97.496
	209.8	536.852	139.703	417.665	1527.25	-48.6651	70.0338	445.835	527.166	221.292		52.8232	151.08
	225.199	415.478	293.514	420.973	150.885	-33.2411	400.299	333.014	260.198	-170.936		40.8988	146.028
	218.318	382.715	260.674	245.675	478.623	161.28	226.689	512.327	81.8575	-218.568		65.5477	99.2243
	206.438	1014.33	39.9234	454.19	213.972	-77.4876	992.044	485.555	108.811	231.153		57.8701	88.5464
	220.835	452.051	461.44	215.988	689.582	64.0059	196.143	442.182	109.417	-213.637		84.8082	122.07
	481.325	584.535	238.098	180.062	209.482	425.062	587.742	480.161	-84.3618	358.265		-79.4192	148.798
	108.664	638.313	223.256	415.267	433.921	419.465	-78.3376	1065.43	311.091	-215.158		40.4939	97.4356
	77.777	191.285	-29.468	3523.76	249.172	69.549	3266.27	691.174	92.7934	-257.663		46.2302	151.184
	308.082	234.376	471.522	480.08	403.838	-72.391	527.663	521.161	176.888	-222.952		68.0753	153.942
	227.831	201.189	391.321	237.836	870.855	68.6111	408.152	917.62	162.815	196.684		63.3895	117.857
	325.361	230.778	213.475	472.582	199.512	68.2127	200.99	495.735	95.524	196.525		45.4374	171.454
	258.258	234.881	490.157	251.636	872.193	-51.7055	1116.18	432.317	152.507	-222.461		53.8916	86.9918
	202.326	772.112	823.763	222.213	488.01	2228.78	217.986	429.367	-85.611	270.321		-55.4429	105.115
	917.692	176.472	32.3705	426.96	471.207	62.4829	464.417	812.145	62.8715	-175.056		33.836	120.293
	935.472	174.165	246.509	1329.63	496.589	60.9996	459.846	925.968	122.235	316.15		50.9682	111.425
	780.821	195.408	55.4763	454.224	223.058	534.925	182.354	601.176	92.7368	-250.855		30.5283	102.788
	241.852	225.296	242.677	231.906	511.782	-44.3241	74.7363	550.886	75.2857	184.643		31.7048	124.445
	143.986	395.639	55.5846	137.598	384.428	62.6941	228.454	3648.26	79.7042	-168.691		86.2495	105.222
	470.909	153.282	2832.1	611.995	809.387	94.4974	199.589	300.304	73.7096	-360.488		46.088	160.911
	213.471	287.977	493.654	1197.14	951.54	49.7233	437.225	411.542	41.9533	237.647		46.2231	90.3187
	256.904	370.135	393.571	826.11	939.025	445.332	765.997	600.667	103.397	446.398		32.0204	99.9697
	297.438	228.111	468.125	462.961	620.473	54.7724	466.707	689.869	96.6779	271.817		40.337	115.994
	228.422	1074.02	161.165	207.908	801.927	442.265	584.109	232.66	105	184.914		43.5649	108.118
	214.245	622.259	53.2089	474.684	241.491	217.656	977.651	485.206	81.9193	191.365		35.9449	121.327
	1110.75	664.5	231.142	245.627	359.138	69.3201	-73.1779	476.898	82.13	-282.694		38.9583	112.585
	275.225	390.759	1747.85	249.316	415.477	-70.5724	241.213	518.674	-58.9239	206.192		42.8671	96.5016
	215.086	574.685	170.413	225.448	456.648	-67.5391	469.825	372.385	113.738	251.303		61.1251	116.458
	301.878	384.776	968.077	710.572	217.299	226.554	423.14	619.809	97.2259	-201.977		85.496	116.949
	215.339	397.803	215.457	884.335	648.863	72.2494	1357.03	-212.722	807.423	229.476		48.6388	101.135
	168.56	180.467	51.74	345.582	800.079	81.5293	753.269	1049.35	230.525	181.604		40.6629	98.3756
	450.69	396.536	537.311	364.184	202.45	66.0549	541.222	459.893	145.617	268.003		48.2276	125.036
	468.234	345.886	478.066	223.116	195.428	-329.621	215.069	723.947	125.842	189.842		44.2249	231.996
	202.576	596.844	489.515	191.906	150.681	107.235	342.343	379.371	57.8972	302.547		55.5731	114.348
	447	354.092	166.951	142.906	232.573	-91.565	462.77	410.888	110.949	175.649		54.1326	-130.004
	243.783	213.058	83.1158	553.493	855.931	253.43	468.299	405.682	90.7324	-306.769		44.4481	122.085
	237.314	709.847	214.802	830.931	452.893	46.7897	1241.98	430.489	114.005	-254.927		32.1909	278.151
	39.2994	3699.83	395.528	251.482	217.393	221.036	473.795	904.082	346.119	466.525		39.3015	158.292
	545.527	375.627	236.27	228.681	470.873	59.6961	235.083	612.573	177.782	237.293		27.5594	114.255
	139.809	504.417	24.4586	284.142	191.723	72.8004	522.622	346.31	231.657	-190.931		64.654	125.947
	239.628	3847.55	464.857	890.915	808.631	-54.116	-86.1356	597.598	96.5884	-226.987		43.1776	143.802
	221.902	200.097	195.607	205.265	262.371	198.785	454.919	442.176	-67.0604	-255.52		49.3765	116.53
	211.796	654.991	37.3555	439.686	482.6	-79.1919	471.779	365.957	232.57	196.903		72.4039	105.664
	146.468	221.34	209.454	1075.85	226.056	1365.79	186.749	2129.99	-79.4312	341.78		38.3785	113.525
	71.6965	496.568	225.651	248.424	423.96	231.577	2273.61	672.317	78.0819	-174.267		40.7349	101.672
	202.755	980.537	226.882	423.741	403.139	79.7512	615.665	385.484	105.594	222.997		41.3464	116.6
	479.383	225.599	1288.07	230.074	279.796	83.0426	226.813	411.259	205.729	309.977		55.5145	147.329
	464.148	321.546	61.2064	270.806	258.341	-50.5967	490.374	3432.18	106.852	-334.86		-44.0768	117.145
	449.086	402.718	54.7636	642.852	368.574	-48.0133	206.88	388.644	114.305	242.452		41.2284	116.185
	49.2452	204.298	296.859	473.087	220.619	-83.8172	438.164	446.728	201.399	-235.787		37.3982	81.807
	244.541	450.724	985.993	224.617	202.786	150.305	464.55	445.862	54.1735	-170.59		26.9067	80.1615
	217.964	172.43	232.154	220.743	1256.29	188.643	195.529	-398.274	130.233	-193.85		57.5204	169.544
	524.982	509.088	232.737	404.761	173.191	-55.0669	270.724	-1589.57	95.0616	-271.494		36.1096	74.381
	463.462	320.295	48.1052	428.299	204.476	3368.59	481.99	1600.16	82.2082	-227.854		42.0531	126.036
	453.619	213.92	222.26	414.57	469.998	1820.82	265.429	427.453	129.218	303.839		53.965	151.733
	224.966	187.455	482.896	521.827	413.548	212.465	449.738	424.174	106.816	148.525		35.7661	141.64
	222.962	255.934	50.1505	172.112	533.482	454.08	-67.0419	536.089	418.215	198.588		137.895	152.503
	240.427	414.951	434.513	424.606	483.264	88.4131	460.832	423.631	116.84	-157.4		46.8491	131.411
	506.96	461.318	587.956	231.608	175.485	61.9452	725.293	-1831.31	1966.89	-151.346		52.9251	112.003
	231.39	232.085	71.4093	629.077	225.247	-48.0086	430.916	878.857	113.19	-403.704		39.3037	118.044
	384.424	247.914	473.015	474.049	385.451	201.207	421.054	213.96	115.94	230.544		47.9044	104.375
	114.706	389.58	238.453	378.905	3058.2	-79.4693	612.826	372.966	65.3377	183.19		54.1517	88.2774
	167.841	360.441	493.35	1497.5	522.013	217.762	233.608	-1208.36	692.257	-156.143		61.6476	122.524
	513.78	357.42	58.9284	617.267	1177.07	-74.2786	229.219	433.605	-69.2982	-319.724		37.845	152.373
	161.98	116.36	470.884	285.838	478.891	71.7532	199.533	2205.74	99.7841	355.656		41.069	102.286
	471.14	398.319	498.881	429.858	222.566	231.37	186.489	468.336	55.6896	-212.918		35.2078	-108.36
	367.166	226.844	478.171	795.204	498.931	57.2354	187.961	901.755	97.4217	290.027		43.582	115.427
	221.685	499.467	-26.8347	195.184	439.672	212.968	935.601	471.274	93.6396	235.751		43.3113	93.1518
	933.056	430.286	474.463	288.312	183.728	-42.3298	426.05	868.504	75.8791	210.001		36.5449	108.341
	492.762	360.109	221.398	431.487	266.909	120.661	395.944	339.089	118.769	318.725		70.7979	90.6368
	209.528	594.778	256.514	208.421	358.859	-76.0501	429.944	464.461	202.254	559.307		51.385	86.5898
	254.955	314.733	266.952	343.313	196.573	223.265	71.5184	491.564	158.216	-263.192		44.9663	99.4085
	225.798	151.746	207.621	192.382	410.334	-50.4283	625.823	535.407	56.8252	208.058		40.2854	102.371
	461.489	129.545	427.371	244.334	644.757	797.902	1049.35	915.076	159.133	324.746		43.0482	112.963
	195.861	214.137	470.69	200.931	176.612	248.234	441.24	363.067	166.38	-228.164		50.4099	327.135
	2136.54	167.339	575.227	280.206	449.77	59.5708	216.234	1499.27	247.165	206.788		76.9994	-116.885
	149.858	430.458	198.879	249.777	668.461	230.635	435.99	813.475	-74.5827	-477.823		41.5232	127.993
	434.146	427.144	252.827	229.846	1377.91	117.882	623.88	579.436	152.673	-294.84		45.7977	85.5746
	459.666	236.457	476.602	458.868	488.53	-90.6001	537.149	325.935	65.9828	344.477		44.6877	92.2203
	223.023	447.069	475.081	241.027	146.853	-43.7337	120.995	1483.31	90.6722	192.531		46.7441	81.9778
	234.381	384.113	534.609	459.976	212.54	434.961	226.653	3740.94	135.046	-275.186		42.1387	-94.5355
	167.191	225.004	713.794	406.148	501.513	44.9373	486.874	262.761	-80.3778	280.679		46.1748	106.154
	252.529	507.591	237.497	221.026	596.735	-60.109	859.841	411.597	111.918	-258.18		42.8729	107.05
	223.506	1204.65	475.622	185.208	572.308	551.423	443.843	986.57	620.205	-198.962		43.2738	75.275
	737.538	489.498	160.929	175.858	776.355	1144.34	478.549	569.915	109.163	-178.337		42.9146	88.2365
	885.254	508.834	434.931	941.967	486.579	172.638	189.612	1075.27	71.6871	-196.003		88.1657	86.5768
	243.812	114.631	204.285	3623.78	468.213	496.904	353.638	379.925	190.694	288.586		36.4066	118.408
	1647.41	527.047	-35.4943	230.414	436.096	242.217	207.381	681.462	78.4296	-198.573		36.2153	122.076
	461.453	170.291	224.565	588.482	293.575	306.658	462.571	405.795	104.596	476.17		29.9065	76.6024
	1219.85	359.088	907.576	186.718	654.047	40.1529	1087.24	484.136	86.3179	214.205		103.567	88.2193
	168.364	848.704	596.926	479.266	215.575	233.548	667.496	919.561	94.7975	-267.111		46.1313	100.234
	765.783	528.358	857.207	187.078	328.066	214.72	423.017	462.113	251.325	332.214		35.7048	73.8765
	395.89	183.203	218.427	500.516	257.967	86.4553	451.078	218.132	296.277	395.293		40.9477	97.5872
	204.471	408.262	413.37	562.899	771.752	172.61	308.724	1503.27	119.117	-153.28		40.2483	161.903
	488.869	242.754	234.924	742.244	218.599	196.507	223.744	524.16	1179.2	215.762		48.6061	112.931
	215.365	546.311	232.397	1825.87	317.992	1110.11	199.11	865.876	132.322	-206.851		36.9396	111.095
	245.748	791.304	221.008	1529.87	519.857	76.6207	732.554	198.892	67.7492	239.692		32.1051	180.172
	1962.27	960.437	123.189	2371.77	395.033	127.115	447.118	414.422	122.118	540.392		47.081	115.996
	322.35	153.858	-33.2174	222.141	876.406	-50.8227	923.079	415.83	198.525	263.184		37.8148	93.6972
	289.035	188.537	459.622	244.136	441.232	-84.3699	1453.83	911.778	-68.1232	-280.743		33.7159	-87.9259
	528.194	213.143	237.364	188.729	272.162	73.3937	522.609	779.898	495.432	204.44		27.7488	-84.133
	924.758	920.727	403.316	511.329	250.59	256.02	1433.7	2255.49	47.5498	-488.016		35.9703	89.5006
	212.026	195.275	224.724	204.092	672.826	445.444	420.276	475.135	218.964	244.359		56.1173	100.335
	361.859	222.547	438.3	790.464	461.888	48.0432	487.72	416.564	197.776	438.339		61.8308	121.716
	469.759	437.211	477.933	215.777	246.713	53.2777	401.548	214.666	133.946	247.389		147.807	130.367
	177.965	365.13	489.739	223.321	924.671	185.449	444.281	541.349	208.46	301.818		42.4638	181.572
	750.601	415.537	473.043	885.25	531.919	157.802	343.229	3348.22	-92.582	-265.195		62.9932	129.9
	264.514	193.99	1375.32	817.097	217.177	475.195	629.358	460.635	82.8861	-196.957		42.8847	137.118
	230.772	427.77	230.517	195.59	540.556	-61.5656	4177.21	-216.993	545.906	249.533		46.1264	73.9739
	267.961	343.073	487.324	804.912	478.339	77.7453	-71.6615	792.557	259.759	314.475		40.214	133.022
	469.799	338.293	231.231	1530.99	430.146	98.887	457.708	474.793	96.8618	-223.542		48.3361	99.6615
	461.861	631.57	210.293	423.996	456.537	53.3871	242.681	376.813	183.16	-226.445		47.4366	128.663
	133.59	231.436	498.111	503.059	473.854	194.453	303.183	704.909	191.724	272.834		43.8926	102.577
	483.16	459.604	218.572	234.029	455.358	45.0378	-63.9355	415.419	107.066	638.467		49.4553	146.686
	203.802	3109.64	223.46	155.493	742.152	62.5208	163.711	774.769	74.525	-290.289		27.9131	104.342
	401.159	1507.91	446.063	240.387	418.198	58.0848	222.619	294.807	109.592	171.524		50.334	131.443
	211.084	189.88		229.595	166.758	447.496	3466.66	760.901	180.597	-198.661		33.7548	-112.435
	223.881	360.835		124.427	193.555	-67.887	288.426	428.726	-76.6537	248.849		53.788	-84.858
	480.234	1096.19		225.016	231.934	-70.7421	449.398	639.684	126.128	214.913		32.6979	85.7505
	349.995	287.798		456.734	512.833	259.425	274.767	-122.978	72.2313	228.057		-39.4759	91.6754
	465.93	382.088		799.852	148.291	-227.04	340.47	360.434	62.7519	-274.038		241.988	228.392
	992.367	372.092		428.804	469.212	50.4272	228.68	1132.97	204.183	176.61		52.5863	98.4258
	692.74	1314.08		222.698	641.222	485.14	192.107	516.837	92.027	-212.515		43.7714	89.2572
	240.885	208.363		161.155	347.595	484.081	866.956	874.42	71.4871	249.757		194.385	116.644
	162.575	391.408		169.246	175.331	47.7159	458.674	813.808	157.51	217.845		68.6021	79.1493
	182.75	232.112		194.937	481.342	61.2761	486.439	783.398	213.497	209.733		67.4954	-76.1047
	588.621	245.211		205.881	171.493	225.969	-58.6635	256.107	128.432	-175.123		133.54	108.761
	232.868	168.987		210.674	224.145	-61.9227	233.44	934.159	84.2572	217.416		76.6458	91.7566
	255.135	235.665		221.011	226.843	-75.4267	573.062	486.211	-72.5421	301.97		42.4442	-81.1359
	200.636	182.09		517.261	419.505	420.901	455.892	214.345	102.278	259.269		39.9818	135.921
	147.277	314.683		206.847	467.256	892.404	553.198	258.94	708.699	228.072		47.3342	126.219
	78.2233	189.001		140.117	207.319	227.308	69.0225	594.707	37.0458	-304.647		-64.6485	90.6458
	327.227	430.552		254.595	223.256	-50.2119	644.138	634.829	69.9569	181.605		51.7229	96.1154
	209.492	175.996		529.995	721.176	-38.8394	471.732	438.965	-90.9569	-260.425		-48.961	135.191
	141.241	242.439		209.93	275.539	63.321	521.499	1312.7	-81.2326	343.287		-40.8443	132.566
	413.035	211.726		360.863	320.413	218.137	435.085	438.758	79.849	-249.985		50.2478	90.7454
	124.909	483.242		491.971	208.25	239.943	529.565	733.458	95.8586	543.591		69.9319	117.277
	247.834	416.046		729.213	241.855	41.2724	404.815	503.088	100.718	-202.733		46.7816	97.6639
	242.977	212.629		481.933	147.93	53.7453	1016.75	796.389	161.931	-252.58		31.2155	115.868
	407.01	539.604		411.301	206.276	258.812	-82.1706	1072.29	107.416	-286.094		42.8765	188.125
	103.354	234.15		237.429	720.536	-46.8044	213.877	464.296	2000.35	261.711		30.4584	132.582
	315.76	187.944		380.771	541.682	217.673	3354.56	396.578	-96.3897	250.818		44.4935	-102.6
	259.755	677.286		483.975	306.943	232.56	887.523	1149.23	560.329	214.696		76.1119	69.013
	480.418	185.21		613.355	201.46	69.4211	222.844	751.928	52.6943	257.846		53.7102	-100.23
	1230.95	428.811		634.037	663.559	171.306	207.276	1548.2	255.881	214.99		54.5408	-106.329
	427.547	395.346		534.715	437.234	84.5551	666.252	307.424	-68.2962	-256.61		26.3425	89.0905
	420.274	441.013		179.71	602.368	73.9903	181.38	601.142	-90.8364	329.607		43.732	95.719
	212.89	234.324		130.345	271.629	-49.6669	475.482	653.945	-97.3211	-192.137		36.9414	180.797
	504.176	694.042		115.074	240.925	-67.1672	699.928	4798.02	76.3139	-254.881		69.5637	93.933
	528.647	167.083		246.595	153.158	491.994	1442.79	411.621	273.44	222.884		39.5294	104.809
	588.73	186.527		249.517	541.79	222.775	258.861	1099.67	-87.7273	-225.523		34.3552	125.875
	261.843	193.727		229.304	488.311	-46.0354	213.076	158.226	86.334	-278.687		42.0241	97.0087
	920.992	418.802		470.209	219.881	212.815	183.42	581.032	795.042	-235.682		46.8164	84.7774
	445.51	613.12		466.18	458.043	-49.6028	199.424	532.384	97.8586	-255.287		33.4396	85.4621
	281.337	283.743		266.707	250.115	50.2973	235.568	856.31	82.0495	463.572		50.6964	124.818
	232.597	344.5		366.796	489.659	252.192	729.384	589.718	440.79	-190.399		40.2077	105.239
	12124.8	234.609		447.442	550.226	210.669	438.63	487.997	-75.1687	-208.514		49.9089	91.3318
	562.348	197.148		179.033	219.699	-92.3726	218.506	478.804	-93.6477	-207.146		67.9021	97.8339
	214.102	204.107		476.36	229.266	1197.02	471.151	580.049	154.368	-233.408		43.5319	82.5326
	459.496	375.739		6651.47	306.842	54.0856	89.9776	440.192	78.1104	165.073		59.4232	141.041
	204.564	241.376		505.103	713.581	159.108	420.589	502.746	-68.6488	-183.857		84.9969	-96.2266
	202.982	184.588		228.915	480.712	552.973	266.563	414.67	-67.6149	-188.575		53.3215	121.634
	30.5929	584.003		823.302	1245.08	244.875	36.2357	476.444	82.2637	249.106		70.0219	92.7786
	457.44	218.287		475.983	436.321	405.004	262.185	1049.49	107.75	-178.465		42.0866	214.205
	245.249	177.057		392.509	472.424	-97.3936	166.343	710.236	77.5698	479.84		39.6143	89.8487
	1277.24	625.115		397.73	445.684	228.341	439.327	424.348	95.4654	287.895		49.8069	124.223
	462.395	1021.19		472.046	397.588	68.4217	499.31	260.087	-75.282	159.898		36.9732	106.699
	484.096	333.275		156.723	427.801	701.248	445.859	475.921	263.517	-232.257		38.9478	106.064
	233.513	256.688		499.37	408.891	-56.8413	411.851	420.071	41.1947	440.913		51.2869	108.289
	204.534	213.889		458.83	874.419	235.872	729.192	554.563	139.967	-188.144		109.498	92.8237
	241.558	211.262		145.408	237.332	-56.6641	205.106	439.353	143.497	212.28		61.2018	106.239
	216.916	246.327		218.921	402.47	79.3579	432.76	438.161	-65.6499	242.371		59.6836	113.027
	747.538	439.644		255.022	212.648	33.0792	607.084	927.787	89.5924	-216.828		46.3303	100.481
	445.88	147.568		241.691	263.544	229.865	310.091	816.819	99.5999	-214.788		57.0469	108.417
	251.693	204.244		237.977	215.702	57.0424	1385.88	364.105	113.422	341.959		82.8123	93.1256
	231.563	882.054		537.122	665.693	271.474	334.974	3550.42	-84.4645	228.745		-48.5399	194.289
	249.866	413.005		164.621	438.086	238.022	490.575	449.691	-83.4557	579.481		57.3719	131.857
	1204.44	1367.74		936.294	500.896	-49.0399	411.925	2491.74	179.588	360.114		52.5417	147.657
	167.636	634.904		585.587	205.121	-89.1266	460.627	662.571	-88.648	228.869		-87.1758	-138.926
	501.873	349.686		225.052	477.762	58.197	1089.52	185.522	369.276	-499.197		72.4854	148.743
	202.351	240.064		155.517	215.518	210.805	343.015	462.513	300.548	-173.963		36.8095	134.37
	666.031	858.257		201.072	192.323	-74.8193	199.784	623.688	397.297	270.984		34.7896	118.431
	314.726	342		220.338	3311	-70.0304	262.383	529.034	72.626	-200.641		40.4702	-82.2401
	479.687	163.014		359.052	838.204	-68.562	2215.71	709.711	199.898	-189.579		30.0049	108.111
	212.433	173.847		200.699	430.891	229.307	424.124	477.512	89.4351	180.991		88.9566	153.495
	198.035	206.815		483.691	441.088	-63.1933	204.987	1455.18	-53.0065	160.754		68.9465	128.935
	217.482	405.045		151.124	284.411	-64.9184	207.22	965.277	130.473	-271.396		94.9757	104.254
	151.455	385.467		213.938	422.095	-71.5309	203.216	833.278	193.624	-177.941		41.4992	103.046
	188.591	277.672		433.405	547.816	61.1002	484.857	6351.71	62.5746	-243.167		35.4767	233.57
	209.281	172.578		259.813	206.162	73.9635	489.464	316.964	97.4857	-186.312		34.642	101.232
	221.877	284.55		225.871	299.784	65.3613	341.472	503.811	241.099	-201.072		41.0702	-91.5952
	338.142	355.705		356.816	450.522	-70.6196	197.63	2765.93	1358.74	591.565		108.532	187.774
	223.779	205.478		119.985	258.12	178.866	211.501	1222.35	86.7456	235.258		40.2087	125.454
	630.938	681.006		201.401	210.379	542.081	87.9092	448.81	424.752	263.384		38.2834	121.639
	546.339	837.421		259.782	427.692	58.5072	-90.2819	378.422	90.6192	360.637		38.0003	83.4637
	1221.97	714.345		2762.73	929.445	-54.1255	818.738	1046.65	134.358	226.952		70.4131	-103.206
	258.001	362.059		884.811	493.025	179.798	194.816	1625.95	81.9622	-163.659		61.2192	88.4309
	206.664	328.593		504.331	653.538	110.561	425.948	246.874	82.0821	-286.698		71.7775	130.226
	449.422	506.932		326.4	194.49	207.546	1004.68	-2528	-51.4446	-306.522		71.8324	146.136
	438.62	199.991		233.756	1313.96	52.147	660.63	507.655	116.152	-258.377		40.2707	-74.5442
	222.813	664.43		566.371	173.704	1361.96	459.923	707.911	121.633	205.512		49.5549	108.235
	489.833	648.511		487.681	1275.46	97.1068	1190.08	1322.1	243.432	-223.011		34.4083	110.639
	295.089	2136.51		707.744	379.941	65.4452	483.378	421.002	79.4822	223.254		56.3338	136.573
	198.977	456.471		499.319	295.883	1080.55	219.056	290.824	-64.5427	-285.695		46.8325	104.043
	214.05	266.145		545.987	431.996	225.998	460.591	459.554	130.379	544.347		-133.605	132.915
	481.564	853.903		482.734	187.917	252.534	486.91	313.049	62.9086	190.577		49.8311	96.8328
	304.514	893.631		445.185	458.321	57.5256	446.725	386.479	112.896	259.06		31.7068	-90.0784
	196.008	193.831		458.963	941.503	-42.6947	381.409	421.399	202.869	-301.937		49.105	-90.1691
	3188.52	508.788		535.445	1625.71	56.8532	453.588	5554.05	-80.1551	227.297		34.017	105.91
	768.028	532.118		214.716	583.292	-82.7151	233.728	854.505	196.753	-186.556		75.7448	129.29
	235.056	607.624		183.891	502.969	-49.9219	232.756	227.564	166.995	232.748		77.0047	111.228
	225.347	1094.27		1998.7	942.027	519.041	213.333	722.405	118.908	295.115		40.5017	135.267
	318.32	395.06		239.668	212.265	503.097	177.368	1057.26	157.491	207.934		42.42	108.677
	430.881	381.614		225.686	430.463	66.9241	227.753	500.991	289.266	174.457		46.0476	-95.8634
	435.704	218.725		284.451	206.696	-69.788	268.134	853.92	145.047	-253.946		33.7657	393.876
	230.143	399.816		782.238	1710.15	70.015	107.867	715.987	99.2417	373.516		63.9867	162.533
	167.135	360.914		127.892	494.18	-51.6817	626.739	379.846	1199.66	289.723		43.8503	76.203
	48.7278	343.955		466.242	400.608	185.433	2302.43	736.723	483.448	-221.653		51.0846	106.343
	235.806	500.992		209.411	271.331	215.564	613.784	292.663	397.316	226.128		41.6829	206.811
	214.708	487.63		232.046	426.995	66.7357	541.208	3581.99	76.2748	-209.259		48.6895	190.215
	221.056	411.375		105.586	475.832	52.5931	428.954	421.136	134.292	-201.515		67.4966	-120.386
	737.902	228.576		472.603	434.904	57.5033	239.266	427.82	93.9867	233.859		60.9584	74.5459
	483.472	165.211		465.589	264.372	183.008	223.756	444.575	199.145	-363.236		29.1147	215.866
	224.37	196.702		4045.01	674.48	917.081	944.58	996.076	128.623	-266.691		32.4325	-90.1393
	261.971	162.205		500.381	440.822	72.9371	238.229	423.534	-63.3811	-250.817		35.8225	128.541
	468.565	213.326		143.77	434.73	-48.0617	3415.76	419.06	103.185	-751.848		41.586	210.917
	255.27	189.734		239.722	157.456	206.443	3219.98	546.866	155.079	-222.3		41.7669	87.9896
	564.159	537.195		225.201	393.175	57.7232	245.158	583.241	92.3119	279.856		37.4425	111.982
	221.849	196.221		208.378	207.141	-96.6472	438.868	759.197	139.178	172.736		43.6615	144.657
	219.458	207.932		194.119	223.364	40.0204	560.184	583.884	-61.1873	-179.291		43.4198	94.192
	245.771	368.867		458.268	427.786	98.7636	1247.21	575.266	-75.0621	196.409		35.6796	120.359
	233.527	269.844		576.877	492.062	-63.9314	501.367	692.77	579.643	-207.998		28.53	100.657
	515.935	252.883		235.611	461.406	609.03	711.648	502.138	402.154	-180.56		37.1036	95.0096
	241.035	205.762		460.654	173.948	652.958	116.054	2386.03	304.197	170.758		72.9113	103.483
	202.085	984.325		222.967	502.153	152.961	781.363	303.388	81.6163	234.431		36.837	107.7
	210.588	574.096		491.992	360.731	222.001	833.181	428.654	71.9497	-3544.4		86.1113	81.2975
	223.767	360.294		242.686	990.826	-53.9568	411.843	914.244	84.9894	193.859		87.6359	113.945
	249.702	209.468		246.182	893.975	453.449	191.743	610.836	95.3882	-215.078		27.6301	96.8068
	228.524	169.467		213.169	405.179	-55.8893	421.828	431.492	667.753	187.52		72.506	70.3557
	183.891	343.153		249.37	345.927	-59.155	958.993	1548.35	1778.74	256.398		59.0167	-67.0415
	206.08	271.365		483.579	949.884	58.6863	3394.29	376.608	146.346	3573.16		56.2251	137.026
	205.786	211.393		210.16	171.652	-66.5361	182.504	226.161	-60.5228	-421.471		56.7935	149.155
	223.751	941.468		479.896	349.962	95.9757	432.763	253.411	88.3684	-318.065		42.3445	110.692
	228.283	175.468		424.972	239.798	215.425	250.269	550.581	65.3293	-326.426		-67.8376	-127.991
	253.801	156.694		236.136	228.409	725.338	611.573	125.571	-108.238	271.48		47.1237	107.011
	239.959	354.95		213.297	239.07	219.206	215.535	567.425	251.907	-279.548		56.2044	171.859
	233.852	429.41		501.707	962.032	-35.8031	220.56	464.402	86.9274	184.426		38.0311	-74.8073
	457.286	704.569		469.754	220.076	50.0806	416.233	853.624	144.827	212.36		46.3961	96.6213
	179.111	537.006		97.8764	220.991	436.93	295.597	445.338	93.0505	-260.28		45.6955	-66.6003
	471.97	210.4		218.148	475.155	214.364	228.709	795.959	109.173	-178.125		40.2149	129.472
	541.358	204.928		47.7712	198.526	57.5943	154.211	922.812	139.878	378.986		44.1622	120.356
	152.87	959.672		46.3136	971.547	47.9354	226.624	313.679	64.6151	-239.129		47.7191	89.9752
	1006.16	167.573		119.674	430.255	508.545	171.675	473.711	265.001	-289.154		43.6732	128.53
	221.874	436.747		238.749	199.614	35.3734	145.731	465.766	156.495	232.891		37.2222	155.151
	238.135	195.135		305.492	1116.68	77.9999	258.297	250.82	93.8682	-227.523		94.4987	123.788
	475.58	702.109		229.484	353.267	420.746	468.719	343.298	99.5425	290.931		47.8727	125.242
	497.25	1232.54		504.496	620.632	443.1	212.573	358.926	110.339	226.1		43.6558	112.417
	186.989	475.841		-243.947	211.835	182.205	207.423	1377.48	148.056	-214.492		59.3708	117.66
	821.465	341.657		203.1	351.928	-36.3084	234.597	430.761	191.737	-223.285		45.1109	99.9957
	227.425	341.417		1446.18	316.972	221.44	425.94	231.617	533.466	252.853		37.1553	93.2611
	682.241	250.462		481.235	283.594	288.014	166.01	771.813	-62.1679	469.72		43.6194	80.1077
	221.056	460.29		680.646	503.778	61.6638	186.376	888.497	297.605	1063.47		47.9196	117.793
	473.433	538.283		167.279	1457.8	-76.5655	578.258	790.208	292.874	284.822		47.4143	173.546
	222.235	521.468		202.542	153.375	221.636	90.5839	1481.52	184.847	208.532		76.1056	90.8065
	379.003	975.678		453.969	1069.14	486.218	549.542	446.926	236.618	-310.783		42.5617	122.8
	235.196	674.806		227.298	424.6	433.324	462.018	377.068	566.489	494.202		40.9015	100.987
	94.3593	441.712		1134.69	378.65	75.174	449.655	549.673	95.1219	-369.142		44.1446	155.212
	213.581	630.86		205.841	4019.41	-73.869	478.991	-1191.34	102.863	-264.601		51.0874	120.08
	568.477	426.665		227.631	367.871	52.276	3366.43	299.944	221.814	485.475		63.0966	73.0271
	502.7	197.202		218.698	521.988	-101.837	378.257	1357.91	99.597	238.617		47.9329	116.792
	211.254	327.924		500.332	2848.45	237.745	448.734	408.988	-76.0035	-277.182		34.5389	118.642
	503.264	628.66		214.342	379.833	126.976	409.436	896.114	-80.2904	227.231		90.3603	-154.789
	140.245	851.964		199.103	459.973	439.432	1659.52	6956.37	107.095	256.992		56.3392	124.44
	201.213	202.705		737.832	428.372	1123.24	68.2152	902.597	107.66	507.353		67.1942	-132.019
	932.205	354.044		145.081	473.428	52.3351	448.631	377.389	137.769	-171.405		36.0017	107.967
	234.259	459.808		211.627	301.564	197.563	156.871	1188.71	68.3787	-586.831		65.2049	221.411
	79.9109	418.576		676.207	389.777	-76.4488	403.254	1128.44	75.1003	-266.242		26.0777	114.033
	454.755	670.868		481.771	338.908	282.769	166.002	445.089	-355.835	-525.715		27.4643	129.51
	213.987	386.704		497.889	401.973	79.9539	389.74	414.428	91.7033	173.578		-48.6703	159.696
	217.82	181.785		358.89	-73.9223	61.9252	469.455	477.232	162.177	-192.46		29.521	82.2668
	237.171	456.963		305.46	352.689	170.034	492.478	459.835	-66.501	256.45		103.318	135.224
	217.878	927.917		149.658	162.226	144.859	253.858	428.01	77.6646	267.04		41.9556	147.976
	219.953	893.71		217.377	406.901	-45.4929	410.715	649.391	111.94	215.196		90.1925	275.132
	287.169	377.893		410.865	213.549	760.926	401.842	705.254	-61.6904	503.984		48.1213	123.054
	716.064	197.489		2465.77	395.006	-67.0795	78.1866	429.562	-81.4341	-155.645		40.975	124.241
	702.696	428.023		719.242	441.465	424.792	94.7535	366.608	143.979	-189.156		31.8475	86.3297
	222.342	234.374		475.112	329.321	-83.3568	482.144	408.362	533.597	-200.692		38.6609	106.78
	219.763	159.369		417.777	322.076	205.502	437.878	472.338	143.583	-235.519		40.3021	100.213
	193.939	1827.72		558.373	459.086	65.0398	500.676	268.266	135.677	-310.967		47.5077	-79.3801
	172.439	402.724		412.705	581.187	60.5872	480.976	387.689	128.958	-203.818		49.8744	109.328
	243.727	1014.69		555.336	435.344	-42.6663	87.7254	432.639	423.968	221.637		40.5932	113.828
	208.243	245.4		232.288	962.717	214.706	491.917	-140.994	-287.293	-238.784		49.7939	158.984
	470.232	234.383		1106.59	294.13	94.675	581.988	166.548	88.9911	-225.698		-51.5231	104.346
	443.698	408.277		246.428	333.511	-65.1058	456.896	920.56	106.107	275.63		102.918	97.7553
	250.903	603.551		261.781	1789.32	68.3755	188.547	456.65	113.604	-287.269		44.5496	76.904
	441.312	249.138		510.493	558.435	87.9707	506.828	-1203.38	256.974	-178.708		43.1668	161.785
	466.437	886.171		1005.13	494.285	498.608	981.683	689.507	-95.0707	258.983		64.7591	85.3735
	237.498	336.028		483.03	192.804	46.3678	414.965	508.626	103.789	-163.247		53.8276	80.2101
	206.892	249.899		475.932	496.828	65.6597	441.066	471.807	146.868	-234.815		-41.8674	139.308
	210.174	401.15		99.4605	439.219	47.5422	-69.3264	386.476	218.476	184.824		41.0327	68.42
	898.19	289.243		238.945	240.896	-132.471	143.811	699.321	98.7472	223.73		55.6732	108.255
	163.765	339.963		261.712	435.218	-68.868	462.891	834.78	110.623	-279.305		47.1083	142.908
	443.713	213.072		441.32	1338.65	59.8275	1509.83	534.237	116.457	-201.321		139.685	98.6554
	674.457	229.524		452.277	304.207	102.464	361.623	427.241	205.491	1898.3		53.9485	91.8977
	536.31	948.839		113.614	541.31	218.605	195.705	454.379	82.215	207.442		100.077	-85.5123
	457.913	769.997		355.206	418.518	-66.6021	210.859	728.801	72.0409	273.06		39.9134	84.0468
	458.816	1007.44		1109.22	217.446	69.3238	294.091	385.079	156.275	-226.614		55.8673	105.461
	210.377	185.034		383.754	428.003	-52.3741	436.389	519.273	207.037	-159.545		59.4438	126.004
	225.321	283.157		1293.9	529.934	48.0532	-51.5281	544.259	125.457	245.202		39.6904	103.312
	54.3401	196.793		778.565	438.612	431.294	182.33	509.322	252.525	953.19		42.8066	-91.6544
	171.632	214.974		509.537	457.807	143.745	503.421	461.826	-73.7148	1670.22		46.1644	130.726
	515.28	372.181		212.004	421.331	-68.6388	204.073	423.093	244.001	-236.405		33.9354	230.884
	454.438	653.642		236.061	206.757	232.076	-64.2874	447.774	-80.0872	264.408		81.7357	71.6875
	165.847	614.811		454.581	699.033	53.4179	249.27	384.149	107.927	-205.773		30.3862	-107.018
	208.011	248.585		212.236	424.336	-76.9344	765.756	161.834	67.689	-276.213		34.9753	193.312
	204.559	447.456		245.992	649.109	53.8391	66.1471	148.13	218.069	-325.663		41.4182	95.2462
	53.0293	316.621		224.42	282.16	39.9214	197.863	479.27	490.401	-247.762		40.1309	-80.4285
	52.6822	366.02		420.426	1525.72	48.7495	232.763	2120.02	127.195	-165.471		44.7314	200.074
	73.646	478.87		229.772	214.868	73.4816	454.035	2157.15	191.081	201.475		45.476	86.2461
	75.0025	172.499		225.49	433.525	220.994	998.034	473.638	1161.09	287.942		41.8455	87.336
	229.124	413.37		274.951	500.357	57.329	880.292	497.605	-64.9548	-287.773		36.9686	90.7914
	54.5926	494.668		454.654	254.447	223.725	403.279	924.547	67.7173	-239.593		37.4721	115.006
	199.284	342.233		523.516	433.572	130.916	452.048	374.186	577.241	-193.727		45.7887	135.2
	498.843	723.337		510.441	243.753	-77.6381	198.557	416.558	1167.46	311.944		49.2494	92.7442
	717.49	537.117		451.065	496.743	385.538	441.388	789.237	354.012	320.671		61.5227	84.9397
	234.987	229.215		1121.63	388.598	389.855	724.169	597.984	68.6467	332.152		-37.8167	107.765
	223.925	360.283		617.581	1053.58	-59.8184	435.482	394.969	289.621	-575.328		54.4183	-144.589
	477.656	197.721		450.46	378.405	-65.173	235.229	683.044	90.6615	153.304		40.4943	106.3
	456.521	756.526		409.51	117.615	434.481	471.424	240.212	157.741	-194.875		44.2996	122.267
	905.619	770.892		439.92	193.236	98.0049	460.553	496.78	-295.141	566.893		41.3289	88.9788
	423.424	465.393		499.488	165.207	-61.733	217.465	3795.67	-71.4959	562.105		41.7481	108.414
	232.464	384.06		493.35	551.326	209.485	73.6859	533.821	95.2172	-263.945		71.0331	174.145
	265.101	1697.66		133.789	449.759	373.278	158.078	229.974	113.047	432.345		31.102	90.4699
	196.839	1098.02		163.287	952.86	446.74	216.5	1337.09	81.2363	230.007		151.279	85.7119
	259.548	994.978		474.776	230.983	154.609	502.381	872.861	-115.902	217.424		50.2797	138.327
	162.251	211.832		479.468	414.348	199.23	852.664	589.757	130.144	182.904		39.7647	108.62
	221.96	432.299		231.01	239.765	49.6911	1424.34	438.204	83.4819	180.149		64.9464	117.545
	237.696	413.565		308.395	458.884	201.195	512.297	425.962	98.6535	410.014		42.08	109.899
	252.299	327.55		126.995	599.37	-150.17	445.651	1867.55	128.74	249.576		46.566	155.127
	228.093	401.622		604.651	219.37	-63.0432	197.67	644.234	117.482	198.573		42.555	93.4627
	535.067	499.887		226.516	160.565	1103.3	-100.743	1551.94	149.959	302.666		43.2412	-151.942
	522.854	3296.02		213.307	493.496	133.912	436.074	961.604	274.715	147.318		40.874	-100.276
	164.866	2800.66		411.949	312.784	-96.7777	1472.25	624.233	116.69	617.318		41.3519	110.368
	241.37	221.652		326.75	301.018	-60.1059	216.88	608.045	237.315	189.973		100.515	-123.783
	461.296	786.756		225.239	442.163	-86.3307	182.608	219.899	74.8282	-259.881		59.2433	107.331
	498.365	448.813		271.135	477.902	209.649	426.592	334.587	-249.291	214.37		67.3272	113.64
	231.426	188.325		216.331	249.25	-64.8632	495.631	235.462	242.613	236.148		47.8803	123.247
	640.596	561.476		249.642	379.129	-64.9739	433.138	1168.36	82.3742	308.171		41.943	128.35
	517.473	270.594		148.758	714.133	250.417	214.892	445.641	241.908	-330.279		44.7167	330.631
	481.049	498.535		872.81	516.802	187.425	150.43	986.595	123.339	235.095		38.9915	-113.681
	690.3	711.186		232.118	222.779	41.9975	438.011	2778.96	-135.449	-258.56		41.2922	103.835
	215.612	415.691		591.993	444.807	-43.9284	270.609	500.47	118.162	-204.312		27.2274	125.543
	211.597	880.154		87.7848	254.345	-76.8828	391.424	8403.49	144.704	352.171		37.4154	203.581
	208.861	229.048		114.446	211.549	466.323	212.742	716.861	172.361	-271.844		48.0343	105.893
	67.9445	844.521		448.072	354.769	-66.6754	484.638	236.998	91.6748	210.191		79.1737	101.795
	210.792	665.653		257.592	247.844	37.3575	171.066	649.815	460.701	292.738		42.606	213.041
	226.544	721.119		208.721	486.465	103.36	496.28	1115.09	-70.19	608.843		46.6966	149.099
	479.245	158.631		234.348	233.065	54.5101	1845.44	405.917	121.234	508.566		37.0822	100.846
	220.875	499.571		429.489	235.676	51.634	-67.9941	520.253	-63.8133	-215.421		50.8262	142.375
	486.038	381.43		1024.25	1109.93	46.1512	368.719	637.529	78.3067	-258.66		90.0079	226.618
	236.176	183.864		485.291	799.621	75.0581	186.384	655.244	-62.9222	254.996		46.7396	101.764
	486.286	172.561		230.157	233.118	43.9415	871.455	817.808	123.774	-300.82		62.6626	138.794
	228.746	404.362		2619.89	565.814	916.917	82.7799	377.012	1137.39	-232.551		48.5199	94.6674
	199.37	481.517		148.023	278.242	372.784	454.519	464.595	121.494	-346.044		47.5764	120.642
	457.565	409.861		487.492	231.256	482.642	140.163	1182.53	346.766	-245.772		40.929	122.168
	470.066	281.899		994.243	230.345	210.144	244.74	-378.265	89.2741	-226.21		42.2669	88.0799
	453.963	456.994		447.423	425.979	574.732	471.058	542.871	68.3189	-242.892		36.3096	130.356
	193.341	3065.04		391.163	447.327	184.817	476.437	234.773	93.3535	-270.709		31.587	96.8385
	205.029	453.157		579.679	899.359	-55.0221	244.344	253.689	91.0527	-242.216		33.8678	132.915
	209.701	431.094		452.647	291.739	39.2647	491.999	593.139	94.6717	-269.526		71.9519	-64.1964
	457.659	487.607		171.176	1060.92	74.3516	199.398	415.487	109.792	-128.286		67.5419	166.385
	681.778	176.481		467.227	256.051	57.3517	529.938	549.842	-60.5446	281.266		38.4111	111.054
	210.512	218.606		329.266	589.862	219.999	1383.24	504.131	131.368	-230.968		39.1023	119.728
	201.066	183.521		205.529	417.138	-57.1258	474.651	411.479	734.788	-469.742		23.1906	140.845
	215.668	429.05		690.352	256.42	-67.8444	214.6	437.113	68.4722	272.498		75.0923	-104.387
	462.282	188.64		221.355	417.775	-91.3253	841.971	1346.69	230.689	-776.368		-63.9829	150.49
	210.627	934.35		255.805	572.168	209.861	105.317	446.323	-62.5324	-173.453		52.1956	-107.866
	84.2726	452.829		480.397	222.801	54.7503	380.74	425.47	118.601	296.152		58.1131	176.875
	3571.11	261.147		265.396	438.356	-61.3815	184.003	-154.202	110.752	596.215		97.83	-114.548
	174.872	978.834		62.5322	163.321	-77.3707	87.5221	558.752	116.699	522.945		32.8559	111.883
	225.631	494.795		219.309	494.697	62.5694	-52.9395	1538.53	70.9047	-225.652		49.201	162.984
	212.617	311.558		250.816	334.012	470.352	217.865	596.843	77.9638	245.105		58.8675	116.167
	164.82	341.245		405.251	464.696	-114.386	240.599	354.979	-67.4601	-231.203		59.8564	108.661
	253.523	730.876		607.259	232.294	219.206	241.631	494.72	157.665	-370.702		27.2226	85.4191
	223.272	615.033		264.059	497.495	38.0527	345.44	386.536	143.677	-240.748		50.5984	107.237
	217.233	415.144		917.871	384.813	-58.6537	230.633	517.97	-100.297	226.22		66.2949	119.069
	240.087	904.579		207.388	361	468.407	224.7	881.685	439.871	239.056		57.0682	111.969
	217.541	412.39		226.836	664.274	-45.1492	78.3027	666.739	171.642	343.704		40.9335	101.345
	225.237	244.137		492.675	908.455	2460.43	897.921	495.282	541.063	-220.382		35.5435	68.7073
	181.053	378.394		123.525	210.208	-72.4241	751.418	5926.5	85.1269	536.868		39.8813	93.7937
	195.4	232.79		480.701	371.991	-52.0091	763.85	906.208	222.567	-189.997		38.6396	128.128
	221.105	224.825		302.335	453.228	194.429	514.378	241.304	195.572	519.078		58.1228	97.8692
	292.329	769.471		452.252	1209.88	64.4715	196.077	401.225	311.279	237.08		54.7565	125.134
	411.581	372.101		501.919	252.368	48.8142	401.206	1092.06	-60.3459	462.94		59.8085	204.915
	214.084	228.299		489.431	266.48	93.5442	243.494	214.366	132.895	216.166		54.6141	116.903
	473.254	217.912		222.427	521.879	78.2454	189.005	446.719	118.968	167.614		45.9821	127.672
	471.253	411.971		466.619	400.17	48.1643	79.7699	477.189	71.1304	195.336		37.8489	106.842
	1137.61	432.714		374.807	505.56	-61.1223	464.815	236.188	149.495	-195.054		49.7712	88.3822
	208.292	456.938		131.291	590.529	-51.2698	401.729	332.086	91.0173	-508.907		35.375	147.749
	241.165	641.85		942.838	847.37	-70.5928	112.488	766.775	273.987	-184.963		44.652	104.267
	485.494	238.781		225.686	-763.728	1257.05	74.4516	219.686	81.2977	466.542		39.6392	83.188
	254.596	277.654		430.361	663.902	76.1175	731.158	1301.89	124.042	287.459		53.9729	127.749
	179.612	693.31		262.843	174.474	62.3592	600.678	471.178	75.6034	-165.793		36.0974	119.501
	242.533	235.822		226.229	270.041	218.919	145.36	865.521	57.2426	-216.666		48.9466	101.526
	467.22	355.686		209.701	372.529	406.871	64.7429	494.331	351.147	-333.131		63.8388	-113.09
	229.631	457.215		790.529	582.025	-60.9704	212.89	1842.76	400.062	-252.962		43.8656	136.819
	209.832	251.116		221.106	188.926	-38.4895	203.72	-287.606	144.306	207.799		36.4501	156.967
	65.4854	214.559		204.182	140.628	242.632	232.238	458.916	124.86	-265.064		42.575	154.691
	251.311	2005.09		484.48	179.381	226.602	124.188	405.698	288.718	190.355		31.7046	148.62
	463.111	541.583		203.775	413.069	190.008	243.954	436.16	131.977	285.169		-37.5926	-120.699
	242.589	218.327		499.975	454.348	289.192	489.392	229.821	69.3742	213.733		34.6397	93.0085
	194.928	371.686		765.416	438.875	-54.5363	474.187	1041.11	-88.5978	221.543		56.9701	145.301
	450.226	236.099		224.885	477.171	84.4022	455.051	402.692	64.2111	293.98		34.4853	87.2557
	454.944	277.798		58.4381	196.226	1324	369.077	789.67	175.963	221.906		64.8032	136.932
	209.715	342.361		216.938	405.704	76.6668	448.083	360.25	-47.8758	-191.867		38.8286	155.805
	531.33	298.61		254.914	255.296	272.674	417.739	467.166	-87.6271	-193.604		-31.2469	102.62
	123.504	270.556		455.373	157.781	-59.4323	455.524	336.794	274.818	-510.266		61.2066	127.378
	467.149	385.847		952.016	407.76	473.191	362.158	1625.93	112.846	-134.472		39.1331	123.567
	210.923	204.808		194.24	452.082	67.5826	446.408	332.236	217.814	-279.776		45.1421	90.5863
	227.397	567.43		203.669	905.735	65.6683	146.514	491.295	625.353	-221.848		38.5327	96.5217
	634.34	470.523		249.338	226.836	883.88	250.211	1203.92	670.993	573.492		31.9183	-104.049
	480.083	550.801		272.781	199.78	446.332	189.987	1962.04	-346.382	961.77		40.7845	128.954
	251.886	485.312		520.803	353.307	165.082	331.691	-3579.32	153.618	-360.364		47.6482	129.301
	232.794	702.604		769.618	710.376	-73.6491	429.7	922.264	84.1495	-265.669		-90.1249	88.0869
	489.221	389.192		202.513	683.256	216.257	1413.73	1319.03	-65.9045	-261.874		56.4267	124.148
	500.758	788.933		243.472	201.861	415.712	672.627	530.487	126.301	500.199		50.4111	127.762
	204.112	578.887		488.431	154.557	34.9828	158.02	1625.56	114.376	1624.48		47.7578	69.9786
	446.318	187.631		251.198	223.928	66.7469	912.231	3754.64	113.617	217.443		71.9986	153.178
	222.525	177.232		435.318	166.409	-79.0535	489.394	456.997	101.555	186.204		76.4166	82.1115
	183	289.007		231.728	528.422	211.837	487.789	3634.21	-85.9894	205.123		38.361	127.913
	432.417	490.688		449.632	470.844	-46.4451	262.817	545.678	218.972	-187.792		42.3028	103.802
	258.229	158.314		217.469	480.729	192.48	871.238	825.035	-77.8549	-289.972		48.2084	101.853
	219.159	360.906		229.133	898.21	68.6618	214.284	475.094	343.027	187.918		45.0758	226.593
	459.682	356.14		518.298	71.1794	216.285	98.044	503.434	62.3133	-260.449		40.251	116.471
	227.137	430.116		1095.53	231.036	-62.4413	-122.623	217.631	348.323	170.86		60.25	147.402
	698.701	480.587		418.836	292.078	-52.7602	546.694	485.264	111.219	203.331		35.8403	130.839
	172.527	197.071		1508.4	454.206	405.567	289.106	604.213	136.025	-207.779		135.879	79.7827
	158.121	282.46		407.447	321.674	-49.2853	910.16	390.683	129.936	292.201		36.7488	90.79
	195.93	323.597		438.77	1291.02	69.6822	147.353	351.906	366.47	-227.969		45.4864	157.645
	190.607	275.407		1462.16	227.104	99.3927	243.962	466.81	119.814	-275.058		51.0558	115.243
	252.261	828.914		289.53	265.081	135.238	423.609	890.735	94.5892	-239.881		58.0913	138.838
	196.791	654.547		595.875	501.845	-53.9214	219.028	-1122.39	425.205	441.409		39.8054	-109.943
	65.5175	1154.94		614.431	870.326	84.3036	462.959	450.804	91.8571	198.758		35.1832	-125.955
	220.426	501.598		243.244	460.18	258.933	223.282	454.927	97.9538	280.692		53.3347	168.892
	216.485	470.094		-1018.12	472.786	227.189	240.884	424.28	67.8797	-180.91		-49.8841	-89.1335
	467.53	272.987		208.13	247.374	-131.649	461.064	428.942	216.297	-144.015		34.9551	127.096
	377.824	365.03		512.174	508.737	-62.1348	419.928	422.95	-254.93	-253.663		47.2173	-97.3329
	229.45	233.637		710.376	390.868	-50.9577	62.4783	638.422	191.585	222.901		37.8967	152.536
	123.198	344.048		193.225	470.302	-51.0856	475.516	574.021	137.412	-225.031		41.0701	-107.723
	210.798	219.55		455.29	438.683	446.918	235.866	444.624	152.452	-243.611		44.6682	-97.3644
	249.338	169.313		489.834	149.338	1216.49	209.027	560.481	130.717	-212.59		-56.0454	101.894
	200.165	206.182		377.397	498.535	121.772	512.625	500.904	524.6	-214.673		41.1115	98.2787
	232.405	227.151		920.439	947.948	230.608	480.764	479.365	73.0912	-243.534		54.2998	117.778
	686.489	165.794		121.051	246.079	182.987	3093.35	451.468	540.862	303.075		39.0482	122.15
	231.559	184.205		94.0967	760.5	545.073	798.938	808.607	88.5414	302.34		50.0468	101.457
	246.381	167.558		198.151	523.873	-633.396	474.735	916.578	101.532	-304.506		34.4587	142.33
	232.823	854.781		1169.29	197.344	369.327	495.804	368.243	98.5638	352.473		53.0023	-99.1337
	389.218	417.826		231.862	523.125	-80.4159	670.909	1872.29	90.6867	-525.751		39.7466	82.2874
	531.081	210.366		228.556	207.322	67.6664	430.072	486.949	126.86	-221.806		59.7649	110.697
	510.929	1078.13		205.209	1055.44	58.498	229.967	4311.04	416.134	196.538		53.916	148.382
	265.943	635.81		206.386	183.773	82.3218	197.809	409.44	422.62	-202.675		68.2877	128.877
	101.583	376.594		259.328	529.621	518.161	436.416	2077.58	94.4361	364.401		63.5256	122.962
	300.129	146.815		264.302	261.394	92.8709	442.118	398.474	133.501	316.141		43.0938	126.778
	263.469	364.74		468.608	504.919	-73.0456	201.314	475.87	80.7177	-146.336		37.8687	116.887
	66.2348	273.943		84.8328	496.487	2135.17	244.313	584.067	104.932	199.957		66.4312	105.044
	466.191	233.811		1461.03	147.722	-82.8408	612.038	522.072	-73.2243	276.213		48.3923	-136.697
	412.583	705.27		361.294	1318.09	-52.7402	685.843	1207.21	102.658	291.789		51.9148	143.976
	221.966	524.664		38.3608	929.57	194.059	93.0717	616.842	599.989	-193.918		33.2994	-157.925
	88.7418	233.486		136.972	603.843	51.3897	196.102	645.166	-69.9584	-193.751		40.6736	-102.182
	506.22	234.73		208.819	416.349	125.344	432.978	622.062	129.217	-214.33		60.3113	91.152
	220.525	344.468		397.346	194.401	2035.23	190.226	1364.83	96.2046	-225.506		-42.2288	124.952
	984.161	198.473		84.7296	693.77	515.564	547.155	392.872	128.01	197.224		45.7374	128.222
	474.895	329.062		258.141	392.581	-73.5919	309.567	3538.77	121.064	234.067		83.1839	78.5302
	833.791	318.542		186.862	457.97	-200.298	731.45	1042.18	69.4015	-112.775		36.8302	126.672
	338.766	425.127		224.985	365.621	3075.73	372.32	1552	173.843	281.94		61.7101	80.5806
	244.828	376.601		489.909	534.381	149.897	371.274	467.517	48.3136	-585.516		56.4703	92.4895
	144.751	346.553		1431.03	482.707	287.229	502.924	-390.091	-56.5562	-193.712		42.5741	129.06
	222.631	1474.66		500.852	453.602	457.296	213.569	516.643	69.26	-311.5		34.258	230.615
	975.069	187.149		490.872	441.552	51.9083	284.477	475.496	-73.039	188.813		53.6147	120.377
	247.88	236.308		126.588	196.8	-45.6063	-79.4309	1024.86	-67.3694	224.46		101.609	109.977
	188.701	467.36		963.136	488.275	-59.7771	43.2659	2398.62	190.103	-143.51		31.789	118.715
	206.854	384.956		135.991	1093.92	-65.0785	388.903	548.535	1009.24	-250.698		44.8244	114.524
	210.29	161.239		184.673	221.303	60.2587	244.37	1873.16	-70.7644	-221.945		45.1404	124.818
	57.9377	186.16		475.209	420.897	-52.1166	222.949	215.966	151.568	267.275		36.1018	109.403
	208.234	331.669		465.857	195.863	-63.9592	698.152	2248.83	426.386	-155.346		55.9289	96.4804
	129.273	220.46		671.256	870.194	194.142	422.945	518.88	46.8349	197.866		535.421	137.836
	256.066	443.635		273.91	626.568	435.166	63.3816	383.791	87.7932	241.767		34.0885	111.656
	151.289	429.142		267.124	412.513	-64.2592	-74.5405	418.57	921.153	-146.974		28.3197	179.305
	217.502	433.817		482.295	183.843	-54.5269	390.675	967.773	-68.2991	188.424		38.4249	102.254
	458.356	3438.17		374.4	849.768	-132.898	437.7	300.59	112.188	-246.142		78.0037	110.544
	549.98	214.344		242.686	464.742	457.44	240.145	438.058	218.126	275.881		35.1677	-81.8328
	235.477	196.47		1443.38	114.693	203.912	183.696	753.941	206.179	208.162		42.248	76.6733
	216.103	179.254		885.327	427.873	-56.0897	452.092	540.458	103.008	-343.682		50.8336	79.2474
	157.256	208.225		465.381	1219.76	-79.1434	460.971	470.364	139.306	-155.654		49.5576	143.321
	432.523	247.947		222.685	463.032	200.876	215.585	523.47	324.459	-172.955		31.9464	121.01
	705.157	550.887		253.772	375.184	805.506	469.485	460.024	656.89	-185.765		41.4265	75.4081
	739.197	163.313		871.254	470.252	-60.9259	644.432	369.288	115.973	242.059		44.8289	102.12
	541.988	175.151		388.394	235.627	-83.8767	479.44	1342.16	220.799	409.996		73.3974	134.055
	487.521	343.261		202.517	311.265	445.383	705.655	285.399	188.135	-200.022		67.9291	141.854
	257.496	180.347		463.968	232.314	2194.49	454.479	645.451	238.051	230.305		72.6836	200.698
	208.381	186.801		233.129	194.949	439.864	479.362	423.941	208.913	-214.163		56.5247	-122.375
	316.483	260.398		121.618	250.686	120.28	839.542	1333.95	48.2646	205.017		-40.348	93.6186
	203.049	465.118		392.129	239.35	221.736	763.441	506.157	89.6647	209.987		43.7215	108.923
	218.557	131.237		245.508	428.2	434.854	442.569	272.523	175.498	-212.157		34.9795	201.632
	209.202	2469.92		188.888	450.057	1049.11	957.735	375.791	123.041	323.745		51.2167	-137.452
	214.182	820.159		493.86	178.131	-50.8977	281.006	379.142	196.53	220.764		33.4815	-122.177
	266.239	242.718		213.983	226.078	-69.7683	454.732	523.958	293.938	256.705		53.7975	-115.082
	364.763	207.809		480.625	398.318	-57.0199	211.211	319.942	-51.651	188.463		47.595	159.276
	209.966	593.828		259.395	361.044	1268.14	223.045	443.465	116.012	300.819		52.606	115.88
	238.437	225.413		166.27	191.84	218.174	208.341	186.694	401.28	-209.538		121.955	115.04
	223.328	768.48		304.962	173.793	-64.7382	436.159	511.032	209.436	1121.58		36.8235	-120.207
	798.527	350.084		195.013	188.619	75.6034	191.335	213.336	244.462	200.231		54.0947	111.427
	467.564	206.676		736.472	203.644	-75.024	474.868	767.392	69.8469	-181.356		43.9983	98.8214
	244.591	553.582		495.008	351.315	-58.1857	988.256	349.416	471.946	137.242		45.9071	95.7274
	438.066	488.36		458.662	136.328	54.3521	267.889	981.384	140.249	216.838		-43.8084	136.973
	213.382	243.304		421.882	844.861	536.56	-73.1305	631.935	129.853	-178.833		33.9022	94.4571
	951.306	209.688		256.913	202.213	130.919	544.852	1219.96	251.89	168.175		37.2611	163.608
	393.988	172.339		172.671	803.991	-54.91	271.068	278.472	203.049	268.402		111.661	120.177
	218.484	369.888		392.315	452.085	260.534	294.923	862.803	350.62	-201.535		71.2072	94.6663
	213.835	221.177		217.972	247.714	40.1696	459.063	459.036	246.146	-210.136		80.3416	111.655
	204.123	742.392		249.769	239.721	193.33	1806.86	2261.6	306.233	-161.696		37.1541	-125.478
	232.32	490.995		223.05	235.44	61.763	518.662	486.546	-48.9737	305.443		29.899	150.463
	269.848	199.324		489.632	433.703	69.8513	413.756	806.038	1492.77	-211.668		75.7675	-81.3897
	130.767	133.218		451.576	433.406	-66.9261	470.31	1205.65	228.982	-240.2		46.0353	124.335
	221.351	438.703		226.867	1022.26	199.479	185.902	422.117	88.2554	-271.071		38.0252	94.5447
	243.645	482.219		314.917	762.734	57.2471	257.59	898.627	-224.453	-215.775		32.7514	-132.851
	199.858	216.64		239.239	458.805	679.355	429.206	356.102	123.201	-169.609		58.7202	131.122
	223.231	212.888		266.493	924.903	87.3393	503.495	1007.26	110.715	-274.926		108.561	94.6048
	245.148	380.33		466.202	316.542	1257.03	439.607	501.341	78.064	-181.213		55.0149	90.3739
	149.625	697.134		1003.94	379.67	424.361	272.799	729.69	208.058	-249.454		32.9058	70.9197
	468.654	495.59		280.82	266.539	202.191	212.399	492.587	81.1543	242.445		78.2564	81.4294
	487.633	341.826		427.192	485.096	395.75	444.809	431.316	186.802	-241.478		35.9219	96.2474
	462.922	422.44		507.674	230.782	63.8744	93.5333	-199.703	58.4774	-199.387		42.5067	89.4951
	253.209	261.008		215.8	727.189	172.505	540.614	416.295	136.434	344.154		50.1956	108.904
	232.401	199.444		474.363	224.845	89.5868	-74.5411	1256.85	120.116	310.92		50.2366	267.627
	246.361	221.731		125.957	363.307	67.719	222.541	363.269	102.783	258.358		48.9928	116.997
	3343.12	314.837		228.775	410.664	231.487	224.362	212.787	178.915	289.531		37.6226	100.207
	845.812	361.511		560.105	415.279	219.392	265.636	442.295	120.02	287.358		58.8525	75.6708
	227.353	204.431		201.174	253.434	-48.7461	446.697	-178.78	163.299	507.583		34.8278	99.297
	200.928	420.185		696.488	511.957	155.91	698	295.912	117.782	271.682		36.9821	101.328
	480.335	234.938		427.874	330.929	-76.7427	230.74	705.073	114.695	-206.301		42.7565	155.74
	51.3635	151.442		466.697	516.099	-108.191	73.0086	393.32	467.103	161.933		-36.8341	102.938
	270.189	585.015		230.892	955.263	112.707	-97.2453	532.578	65.4523	240.348		37.5045	-98.8093
	216.272	982.712		507.562	824.265	199.814	180.687	5906.09	98.9456	182.973		38.9819	86.5577
	214.541	260.76		78.11	143.057	75.3464	1188.99	827.059	-69.0559	270.079		40.9543	127.423
	138.965	370.278		185.281	762.965	186.328	1279.97	456.443	51.4001	543.584		45.7401	221.192
	506.096	251.033		469.6	520.312	-48.3322	391.64	420.233	59.4929	-279.27		45.8623	134.464
	236.215	531.013		238.572	1251.1	473.602	702.58	1397.12	59.8265	211.014		40.5975	134.168
	259.662	243.834		932.625	433.264	187.636	543.618	746.404	92.5206	-227.058		61.6808	192.675
	476.638	440.914		166.88	430.369	-73.6329	195.258	311.681	64.7303	-240.587		78.4089	126.362
	243.464	484.948		296.948	438.987	522.954	228.442	439.373	-73.7261	-207.77		39.8773	98.4455
	483.208	384.192		159.165	512.718	62.0206	139.287	1124.96	175.765	-202.716		45.6612	175.76
	202.337	381.739		265.204	467.031	-85.6122	849.984	1280.45	203.103	-220.977		-95.8215	93.3352
	251.641	364.165		265.095	473.68	175.07	257.585	499.941	124.638	210.908		38.8621	97.6582
	248.074	203.243		500.349	387.386		500.36	1550.04	74.5163	-227.737		47.8096	102.688
	134.766	428.478		253.838	421.681		683.527	1053.18	-85.7065	235.815		68.2791	90.5633
	220.078	160.599		109.334	235.524		241.221	1259.65	108.345	1305.95		50.7238	74.2272
	250.072	479.19		147.721	167.834		507.278	272.83	96.1968	1110.85		73.7601	101.267
	239.809	215.221		175.329	242.812		471.192	-277.893	581.503	279.798		78.2454	134.804
	676.844	341.66		182.191	206.858		394.927	480.585	204.871	207.711		80.1049	430.658
	215.835	457.496		145.097	293.888		79.2525	1291.65	84.7139	-237.505		29.3797	95.9584
	477.106	509.937		425.364	247.534		63.7265	884.439	139.472	299.13		38.5725	311.494
	210.316	206.549		224.463	1046.46		469.498	470.886	73.5964	181.864		48.6915	98.9958
	216.01	6491.24		158.466	445.098		243.917	536.266	201.505	295.041		76.4871	127.667
	247.841	653.562		493.844	222.847		3124	637.055	-88.5261	-208.603		51.9399	-83.0017
	227.889	698.755		154.172	431.335		226.845	570.382	-59.0247	193.795		53.7738	102.113
	584.5	162.05		151.392	200.925		565.906	309.627	88.451	450.805		50.2291	338.55
	221.55	349.235		173.799	442.033		233.437	-1154.18	521.259	219.84		41.19	115.016
	1292.2	283.466		205.558	518.133		489.903	457.871	90.877	264.977		107.491	100.604
	214.728	404.967		476.876	347.849		532.131	391.415	123.707	-148.873		42.4174	-107.985
	223.512	233.174		1144.13	779.202		230.026	7888.61	136.291	254.458		37.0003	120.123
	214.215	1321.75		346.821	572.707		639.763	450.817	99.0893	259.582		40.0943	90.6994
	464.082	171.55		239.248	438.369		430.523	541.453	-73.2341	554.656		39.3371	98.0622
	193.248	556.841		721.955	218.608		263.347	1025.98	121.024	-214.238		78.6709	125.836
	230.367	675.818		482.384	527.918		347.929	346.476	516.096	-229.512		32.8255	84.6056
	214.26	822.363		507.797	1048.02		460.019	3054.83	90.2748	236.956		55.0296	93.8055
	150.499	1059.92		731.807	540.356		174.314	202.269	52.1437	-233.224		61.578	-140.424
	232.605	504.087		241.116	408.663		161.104	633.797	140.756	-201.747		36.7185	-75.6128
	198.447	654.328		177.582	876.362		416.586	451.672	138.33	253.262		49.5761	128.275
	688.962	487.457		516.64	196.26		58.2929	230.955	667.135	-267.281		37.4991	123.349
	203.388	437.035		478.912	230.523		341.941	1218.02	154.768	-270.525		51.0709	169.701
	262.497	376.557		161.043	470.735		432.574	888.915	144.047	297.1		76.5467	190.969
	238.404	815.877		436.669	301.614		421.295	900.784	106.492	199.089		41.9851	105.386
	1589	186.89		546.816	444.044		440.342	513.62	126.196	-292.372		98.1689	94.7013
	238.481	519.117		268.781	195.863		948.541	225.386	98.2356	-399.6		35.5434	111.277
	289.648	262.448		208.45	458.653		-78.5774	605.111	263.24	-342.26		51.4101	87.8752
	172.807	166.652		448.43	475.975		227.671	1302.79	-72.3278	-266.429		52.9686	125.427
	204.523	303.464		236.26	197.015		237.982	1134.56	210.655	303.47		34.3794	-137.784
	229.587	201.235		290.713	193.381		284.746	490.249	224.895	-444.383		29.5559	104.977
	221.512	174.255		230.344	1987.79		475.427	504.079	159.581	-215.175		137.24	354.142
	5473.35	415.048		494.188	243.245		225.5	374.409	-65.6782	-315.365		39.7418	124.885
	3157.12	372.301		205.89	144.883		83.1621	1075.13	75.4347	-214.012		88.0223	-152.624
	216.977	325.163		273.669	1287.85		180.926	205.275	126.882	-285.319		23.3501	122.736
	284.874	334.901		230.349	379.865		160.603	448.758	120.133	200.78		30.6166	99.8252
	234.547	206.099		785.833	422.578		428.592	485.178	90.5004	419.59		52.2196	177.476
	1054.14	489.368		503.723	448.404		465.929	426.106	-72.2972	302.032		28.1764	96.5494
	474.438	344.949		243.748	444.934		435.733	416.288	89.4836	-211.237		127.056	91.643
	681.454	760.749		233.839	1217.85		993.234	228.108	100.223	234.397		47.6781	101.308
	483.189	679.041		304.863	466.647		3240.21	408.566	167.099	227.026		48.5289	86.1597
	245.226	364.233		196.389	210.271		467	961.043	82.1854	304.293		38.5061	-101.824
	478.853	930.679		409.368	442.813		490.733	484.175	66.4018	-266.41		34.8426	187.29
	234.072	147.911		888.547	264.947		200.691	512.387	171.178	236.01		85.0316	136.92
	719.512	313.147		239.11	1053.47		208.102	1384.5	360.364	-209.734		53.1043	109.123
	1112.4	370.971		714.375	204.856		375.078	317.426	465.479	367.079		125.242	106.628
	549.24	387.676		235.29	458.831		875.462	480.683	103.759	252.823		57.2985	149.988
	495.057	329.075		235.131	238.169		-71.174	505.575	175.345	173.465		64.154	89.5032
	375.909	247.136		201.047	464.379		462.759	3471.64	301.085	-172.21		50.5741	-94.0044
	564.431	213.368		942.038	251.342		99.3298	355.134	152.467	232.193		-58.7175	108.52
	235.592	252.484		73.0405	224.003		231.201	885.291	385.681	279.23		35.8226	111.593
	490.774	425.033		230.657	539.915		244.256	193.019	206.519	-202.372		34.5278	101.106
	258.891	734.757		337.793	396.486		222.447	946.641	100.484	-181.718		99.7761	87.4066
	472.94	230.525		491.586	239.119		213.156	416.733	112.638	-199.257		70.2072	88.6878
	28.6465	213.876		442.03	200.41		-59.1188	494.216	131.879	237.399		-39.5021	137.269
	216.649	214.535		233.266	262.667		954.153	297.756	210.441	-226.796		48.3238	116.916
	239.96	251.186		422.281	192.657		485.111	1164.88	101.72	-287.724		55.4496	190.271
	203.396	1054.91		228.837	237.03		495.796	1017.44	-73.6608	-219.327		39.0465	115.976
	50.9905	91.9638		240.692	514.526		374.27	438.263	-64.4134	294.3		37.0959	105.976
	224.455	276.078		413.679	548.493		394.181	386.299	52.2063	263.873		54.6905	133.778
	142.798	164.523		1704.26	259.381		200.504	540.95	93.2265	216.072		51.7451	98.4623
	226.65	482.839		442.995	423.207		478.188	630.98	-60.5491	-401.011		30.5493	153.26
	206.177	178.618		447.858	564.406		1846.87	385.241	506.669	-205.834		49.5187	130.308
	447.855	213.827		521.362	440.498		473.813	465.206	176.301	299.079		58.4432	-89.4634
	209.244	277.21		428.001	772.205		413.261	4008.04	113.1	298.242		34.2962	94.548
	193.998	375.752		227.354	570.245		1168.07	349.821	166.783	-236.138		47.3058	73.1171
	495.242	744.589		163.768	401.602		433.191	-153.322	129.021	-217.688		41.8474	134.668
	153.978	344.896		443.884	1219.31		1108.51	351.321	123.699	-189.732		51.2891	-84.5067
	549.324	206.74		655.948	446.11		249.566	748.038	116.314	301.403		45.4366	275.192
	479.709	2189.54		235.371	1139.97		502.733	584.046	130.512	-250.925		31.6565	126.525
	230.103	190.451		235.545	181.965		447.432	930.49	166.921	246.31		44.4598	108.506
	232.693	699.343		501.292	2548.23		-67.4119	364.466	86.3662	-191.503		41.0146	124.886
	223.459	177.825		187.868	462.11		230.901	1005.31	-83.5984	310.441		46.6231	114.207
	209.85	594.144		439.267	516.412		1183.62	430.446	95.7686	227.021		39.4223	78.855
	34.9786	294.977		640.862	452.454		375.015	388.05	135.842	229.01		48.9427	90.9268
	154.72	555.35		235.17	163.545		55.9225	463.848	105.612	172.383		102.173	79.691
	717.064	206.767		539.176	3368.52		456.414	439.304	85.9698	-329.396		42.9193	67.8555
	459.087	390.904		784.005	223.257		500.364	452.528	82.1654	258.643		55.0143	108.064
	251.9	187.436		554.936	459.12		470.313	756.93	-55.2034	-191.295		37.8128	112.584
	303.28	257.34		4576.98	198.025		404.6	472.285	116.474	519.652		33.572	-99.5533
	111.813	192.688		161.051	385.872		301.609	1512.99	66.0322	-243.984		40.702	140.352
	261.435	179.876		333.017	395.162		217.507	1532.66	83.6529	222.025		50.1453	118.789
	265.988	357.902		383.004	3300.82		244.127	358.787	74.5898	225.106		36.7256	96.8152
	249.554	380.554		243.103	1801.21		463.982	296.408	-112.407	-281.694		42.7282	97.4045
	160.673	194.464		624.905	640.77		414.232	727.985	92.55	-290.233		72.0892	72.9913
	658.736	447.242		834.247	578.14		458.12	599.433	100.269	199.53		-53.8182	360.962
	165.382	374.167		447.979	476.595		217.674	1040.94	175.871	-232.87		31.0276	156.855
	200.11	471.858		235.892	420.432		4189.83	503.478	120.289	285.964		35.9878	135.906
	455.541	832.779		492.512	247.295		833.022	524.901	42.3583	-234.584		146.126	101.736
	223.758	426.971		475.896	469.709		3360.36	1194.54	107.018	257.827		41.887	71.4413
	33.6837	330.885		354.337	506.82		400.995	672.175	365.807	285.02		-55.9133	114.62
	476.374	838.182		173.326	269.897		640.142	3050.89	683.351	170.611		49.7663	104.593
	227.027	275.878		771.306	667.607		348.306	324.62	94.7895	-219.208		46.9875	-119.263
	237.183	226.595		204.78	974.182		688.752	467.553	99.0445	-256.015		32.1149	111.998
	413.34	390.054		150.839	153.383		420.637	921.137	192.904	227.796		51.5954	107.338
	296.292	447.997		459.072	186.876		90.9722	423.485	127.649	430.167		45.7532	88.1361
	322.711	1266.06		465.899	2288.18		444.331	604.271	601.828	539.372		40.1553	85.1307
	233.51	294.767		195.174	435.77		457.086	1162.84	79.3479	1251.97		-69.0425	-115.548
	442.215	759.726		444.029	1906.36		694.407	443.094	-78.5063	282.858		53.6711	160.52
	61.3297	321.79		447.585	990.136		970.878	491.187	175.459	274.313		40.4482	119.338
	214.881	1754.67		236.686	574.051		526.132	426.647	604.264	-294.595		-60.9973	84.3986
	219.519	272.321		191.519	342.891		476.318	250.018	69.6003	-264.191		33.3788	-92.0443
	699.782	267.048		487.538	482.311		380.725	582.477	209.404	-250.302		30.1925	-104.473
	656.375	285.738		263.742	522.951		233.794	451.579	-65.6444	156.111		62.6088	135.565
	478.683	259.59		234.537	597.691		561.52	469.145	-126.043	-255.08		36.0596	97.1396
	233.768	871.446		254.42	840.47		447.824	671.177	103.45	-179.153		35.0158	94.2765
	241.117	387.043		234.02	568.078		203.532	298.171	198.873	201.213		78.6481	104.826
	222.275	209.252		239.517	419.706		950.481	528.078	92.0775	285.164		43.8117	92.2934
	413.154	211.818		384.548	451.372		85.6889	868.304	73.4794	-181.366		47.9449	212.243
	251.805	441.155		771.057	447.102		-77.1395	422.817	65.4482	-249.648		38.804	149.828
	301.202	905.412		978.693	340.93		290.508	454.103	113.409	-282.779		60.1534	-94.4613
	147.448	545		784.346	461.01		240.036	887.837	103.554	159.518		46.057	126.456
	233.354	769.727		253.55	352.471		498.101	545.074	77.2707	225.68		-37.4309	437.109
	159.643	377.274		833.326	444.441		964.689	1995.44	105.487	259.477		53.0025	95.8622
	272.2	856.432		1880.6	507.344		3435.5	612.573	164.069	-264.775		78.1785	-102.669
	218.2	169.978		459.978	360.73		448.509	3411.31	125.513	308.84		-56.3051	163.171
	539.651	471.635		346.715	1072.34		1787.81	1936.14	135.178	324.722		34.8389	105.437
	1816.26	1146.57		449.82	444.774		127.833	402.352	528.851	-259.606		42.9343	-126.132
	956.429	364.636		1016.23	571.903		249.347	845.659	44.7314	224.201		40.077	119.187
	701.779	1081.5		140.097	549.605		197.975	481.459	96.0878	-311.812		34.0392	106.842
	422.02	278.859		525.598	235.697		405.01	129.974	141.815	329.589		49.4031	146.251
	62.1065	149.995		1468.8	669.94		205.051	419.688	83.462	221.765		79.8657	119.443
	200.863	542.536		231.349	186.352		415.659	474.988	79.9481	-488.004		54.3096	106.306
	268.12	270.282		80.5562	257.793		454.089	376.387	105.919	178.693		34.9652	-94.7081
	169.587	279.925		206.712	386.871		-61.9132	497.544	56.2346	-190.48		40.4762	111.585
	1646.6	180.033		490.657	228.169		178.948	-149.315	-84.1859	181.31		48.792	80.2967
	448.596	550.681		331.39	195.418		197.164	389.463	173.082	217.382		43.124	114.433
	205.278	149.754		516.685	208.019		207.253	852.009	184.226	277.921		37.8916	81.7428
	222.248	504.821		505.318	432.754		-552.457	480.807	101.507	-192.549		33.2208	175.644
	508.422	462.711		478.296	941.075		515.684	224.873	90.9112	218.064		39.1493	83.9741
	1112.7	250.848		692.181	182.967		236.09	1291.66	75.6692	-241.838		51.0787	77.6688
	504.384	140.555		471.124	183.084		463.713	717.511	176.206	-296.521		32.99	106.13
	194.704	709.526		205.232	265.356		482.099	581.782	349.766	-156.937		66.1354	104.698
	215.315	215.245		475.359	387.263		830.386	500.115	187.286	208.634		27.1803	-110.56
	473.629	205.331		501.421	435.744		197.041	410.664	-76.3428	-330.351		41.9567	181.776
	225.958	485.444		208.501	246.592		221.026	515.158	72.254	244.786		34.443	112.145
	216.761	852.672		211.471	400.817		179.489	1835.99	-62.0521	-180.253		38.6251	-103.49
	214.012	843.652		195.574	263.65		670.37	-1255.04	83.8545	212.683		48.1335	82.0776
	221.558	366.397		505.049	535.367		177.011	494.251	189.995	271.843		39.6028	108.992
	225.182	797.932		1116.78	542.601		440.76	227.123	233.096	-244.777		49.5368	67.6532
	725.752	181.285		222.474	212.706		210.016	1755.74	154.192	-283.927		-39.2586	105.049
	481.996	209.382		486.563	230.826		216.331	682.648	390.888	270.907		44.5883	93.6742
	573.35	-232.523		439.568	2662.39		452.63	1352.46	129.656	-266.075		-34.9827	99.9851
	313.502	244.859		218.954	502.27		191.819	284.924	112.25	-291.438		47.9426	88.0128
	521.018	433.704		513.66	433.934		1002.5	613.355	111.696	248.687		45.5412	100.881
	963.975	541.963		232.927	1048.71		212.349	788.203	114.084	238.044		30.2661	-94.1734
	386.971	852.271		469.606	396.031		433.855	478.673	132.763	320.218		55.4473	95.9992
	411.061	168.282		929.231	948.943		442.677	292.313	97.1461	251.444		37.761	143.552
	454.269	505.929		444.792	794.108		71.8924	420.727	60.3355	-249.393		41.553	97.9053
	247.099	226.479		150.817	969.328		194.838	380.958	113.737	-279.689		-64.5452	79.7198
	494.395	471.305		498.86	258.144		79.098	932.784	-89.7472	248.063		43.712	86.9997
	199.74	566.418		608.612	207.901		211.041	757.858	-79.2853	207.465		46.3738	-93.883
	627.345	983.458		395.365	142.132		523.249	-1304.46	235.919	206.65		54.9655	-87.8981
	226.692	757.807		176.337	455.451		1067.68	315.468	111.872	-235.877		56.9391	87.5965
	245.782	622.495		438.52	522.037		-66.0722	326.909	162.443	181.696		32.3907	-69.2467
	692.926	179.686		490.705	474.106		521.962	972.064	81.0098	-193.207		57.7499	111.136
	472.158	275.981		149.415	449.466		444.222	1586.04	-62.4022	-301.404		43.4675	99.6035
	319.374	168.437		492.037	183.653		468.139	3799.19	94.5603	-182.473		67.4956	309.221
	1014.37	208.171		494.023	289.09		482.045	3464.33	190.261	242.638		32.3965	131.706
	228.991	370.485		968.877	511.287		513.589	2531.19	-453.739	-201.338		36.4112	-149.673
	93.2513	212.21		223.256	451.114		573.03	498.502	73.4828	-222.258		49.6509	95.8336
	651.796	226.403		223.975	262.29		445.63	559.344	156.582	-254.316		38.9445	211.71
	250.692	359.884		1340.58	216.912		126.015	260.93	418.279	330.932		44.2647	87.2057
	424.447	202.834		475.097	485.39		204.04	240.534	223.434	-241.081		42.7372	141.844
	316.583	216.259		2504.3	239.909		707.175	-229.363	99.6318	241.033		29.8693	72.2574
	224.935	185.203		446.244	808.103		445.88	412.763	107.384	-138.596		34.3594	105.944
	223.333	431.689		176.151	413.209		-76.0092	-1233.13	94.7232	-350.185		38.6642	111.471
	229.622	199.523		568.607	248.068		186.978	238.209	78.7886	142.806		55.42	-112.582
	193.341	713.629		235.803	219.265		473.871	948.852	137.024	-143.825		34.9749	-132.712
	210.848	647.906		220.913	270.7		134.602	331.703	-89.0891	260.618		41.8385	136.215
	241.1	406.811		491.414	408.418		187.55	360	301.139	-281.975		69.2161	76.5886
	185.22	408.372		389.933	167.667		466.767	726.731	100.258	212.056		57.6432	-100.466
	517.276	739.019		225.376	356.842		186.107	429.812	-65.8059	217.999		35.0491	87.7309
	221.43	348.963		211.144	464.858		1115.61	910.223	-105.314	193.618		40.2378	115.401
	484.464	403.388		454.639	221.373		563.27	328.33	124.641	307.597		79.5524	116.792
	204.405	235.289		230.819	431.947		366.891	3677.53	70.0024	-229.209		54.0236	142.672
	237.347	382.117		257.264	388.048		426.572	409.206	77.6091	262.862		106.854	84.9473
	230.684	380.997		254.293	444.777		440.138	522.049	103.611	249.493		37.9605	120.937
	258.804	397.957		289.006	324.754		202.52	802.067	72.7619	317.535		42.8855	96.1447
	1950.28	649.135		168.273	313.087		242.284	-180.563	278.057	176.993		55.1314	96.7014
	217.183	528.646		525.916	438.489		679.151	256.871	-95.8163	-247.187		49.9844	-101.896
	166.439	231.815		186.222	455.421		210.313	263.027	130.108	199.128		-40.1201	78.3478
	1638.39	767.383		350.127	229.506		198.978	400.582	-69.1851	193.722		65.1457	71.0327
	222.821	265.791		545.899	390.801		136.159	294.423	101.83	196.875		55.6399	-103.808
	214.552	393.554		1032.23	448.242		700.438	611.95	78.3746	283.719		30.1195	135.618
	257.199	170.799		117.589	490.055		613.612	925.557	127.83	-320.139		87.7975	89.7952
	298.307	220.061		399.695	955.771		369.787	364.15	87.4952	-234.894		-54.7836	138.73
	542.635	226.036		975.929	427.04		489.928	209.396	236.199	310.998		-31.4467	145.093
	462.206	572.977		302.671	665.326		199.472	427.995	79.2895	-275.482		-48.262	148.112
	233.329	444.501		565.094	469.237		258.668	515.722	-66.7109	-205.48		44.559	83.8366
	37.0216	203.04		375.051	222.166		1239.6	477.664	83.593	162.402		92.1529	83.3127
	471.169	295.251		242.726	447.769		456.942	-136.674	90.6739	321.709		43.2047	98.337
	174.254	507.766		239.546	202.935		321.695	428.97	233.597	-278.212		76.8204	-125.268
	162.566	465.172		233.947	1252.58		430.322	266.793	140.224	149.049		41.1899	-74.3813
	891.65	497.677		231.339	430.37		414.939	229.036	61.8572	260.698		39.5708	132.155
	233.938	-353.106		574.235	483.142		398.467	515.167	162.099	-194.755		30.5352	143.208
	236.102	189.859		459.99	219.869		172.15	236.647	78.1392	331.19		57.7383	112.984
	121.506	405.444		234.867	289.027		289.887	447.256	678.106	-263.841		-90.9063	-134.045
	550.133	332.392		115.83	203.826		497.96	294.948	97.6141	214.145		56.5797	111.363
	251.571	717.916		512.643	195.708		205.091	451.355	111.371	-166.321		46.3245	-103.154
	210.011	492.365		440.351	194.555		890.118	450.022	105.906	-188.667		64.8988	118.27
	240.576	193.749		807.563	224.123		485.039	819.154	82.3098	-234.269		61.2695	81.3458
	183.715	733.522		244.946	441.336		207.178	556.736	-96.0181	-235.575		49.5318	-122.002
	220.525	852.99		357.018	450.198		70.4025	390.577	102.44	266.028		40.0494	96.6614
	78.9586	465.095		480.911	202.5		390.946	587.22	530.835	-352.295		62.1774	93.0963
	186.01	3353.28		217.491	267.85		478.979	333.34	193.712	141.317		45.7319	99.453
	380.697	205.013		506.458	736.248		465.972	613.201	1674.4	247.943		50.8233	92.6329
	174.878	424.958		178.76	560.322		447.358	1311.15	224.352	214.91		97.8363	111.112
	241.083	163.664		260.677	501.87		116.349	403.156	184.208	-270.18		39.1987	100.694
	516.809	152.254		533.214	861.205		242.945	973.58	-80.9187	-201.676		31.3965	157.856
	180.56	213.914		202.788	472.805		231.102	325.683	609.681	731.302		49.2779	152.552
	201.015	402.542		447.634	318.231		206.661	503.241	147.039	195.789		57.1776	93.1107
	228.798	872.041		614.327	304.925		401.697	392.955	191.083	418.656		46.2345	96.0482
	222.373	4033.87		375.402	982.572		176.639	479.204	107.337	242.643		83.1716	99.0241
	928.766	214.187		222.22	344.018		235.654	186.936	237.05	-294.041		51.118	123.004
	466.082	190.924		477.672	483.828		358.898	-126.341	105.638	-257.928		34.2179	119.623
	265.802	618.713		264.535	531.948		274.328	389.078	118.764	626.721		40.6794	97.3067
	206.774	729.423		220.678	425.08		77.5242	471.352	104.007	-196.205		32.1724	113.415
	278.933	317.586		214.989	464.664		233.057	423.878	116.643	-794.683		28.7047	-92.1031
	860.189	668.678		82.0936	234.863		209.893	433.968	132.268	256.537		43.7276	76.3682
	808.383	594.241		367.581	193.42		197.835	191.255	63.9576	263.501		40.7754	108.681
	520.663	3926.06		481.691	266.393		1448.78	596.043	55.6131	204.383		51.7476	88.5745
	317.612	653.387		199.242	371.726		456.293	1114.01	350.083	185.82		45.9423	116.568
	239.44	3632.64		249.233	204.458		401.56	903.07	517.549	-255.703		45.985	94.724
	216.504	621.472		232	465.389		228.641	291.282	198.391	234.7		44.3485	88.4051
	197.402	381.232		502.319	506.048		166.152	551.271	75.8004	-192.903		30.5609	104.303
	239.182	198.584		534.521	449.84		139.096	848.691	175.498	-276.579		-39.9032	83.1007
	252.123	253.123		495.925	185.284		410.768	530.27	71.3891	290.445		38.3802	86.5025
	246.482	160.603		264.57	223.151		1059.51	935.712	223.018	190.885		41.3665	-100.818
	210.97	248.869		461.017	1160.79		490.153	464.79	228.093	316.044		39.4767	87.5802
	475.818	201.681		227.425	255.318		1434.69	488.84	98.3789	-282.12		47.5307	78.2758
	294.843	723.463		174.469	1219.23		411.843	467.753	-103.748	221.652		38.2936	121.419
	252.152	211.22		360.904	472.595		886.344	440.897	87.975	188.147		36.0437	163.915
	204.078	575.424		284.115	416.72		1880.23	501.569	85.1482	-181.003		-41.2231	118.528
	230.511	209.22		437.703	404.187		210.529	420.172	120.018	250.933		30.5001	108.897
	231.181	1146.47		205.925	719.781		231.329	3689.87	48.9587	-181.827		45.5223	141.591
	707.346	542.635		202.664	320.266		2388.03	1009.23	85.8598	-208.659		30.7686	175.874
	222.556	312.739		241.245	361.901		605.348	526.899	81.8277	234.592		53.412	81.3291
	54.1346	417.962		442.11	339.926		868.525	803.571	146.312	-199.043		32.5408	66.3926
	475.208	242.193		897.469	490.328		104.784	264.987	355.139	-236.18		29.7013	96.8357
	482.746	195.773		227.02	1365.48		687.615	529.87	782.724	-234.077		58.4565	107.518
	-46.3228	208.878		333.404	487.638		450.187	492.152	60.8329	189		50.3918	93.669
	201.379	417.744		242.278	424.442		59.9284	459.376	295.201	-245.578		41.598	-78.9994
	224.083	296.651		380.647	529.665		539.271	224.06	683.687	-221.385		47.4094	123.228
	228.853	218.919		415.544	503.6		3356.09	1109.63	-56.4607	234.746		48.6497	121.613
	505.454	226.187		183.149	195.859		387.995	893.114	89.9947	-216.226		36.1896	121.81
	231.156	308.941		401.583	234.275		434.332	401.533	115.85	242.513		32.0746	-109.188
	205.193	634.202		696.307	242.86		75.3764	504.301	117.481	227.66		42.2549	84.3547
	693.254	170.835		233.247	491.65		412.987	3533.71	226.476	183.942		40.7695	110.09
	460.547	735.106		561.134	439.674		465.08	401.343	145.206	229.554		32.8187	114.972
	509.763	392.392		227.879	149.209		420.9	381.201	-103.231	-197.953		43.5122	102.277
	253.232	421.868		482.758	678.149		217.287	1109.43	-86.895	172.149		39.232	140.158
	479.179	568.678		445.021	236.089		1094.26	432.084	289.027	-221.611		28.5649	92.9604
	233.499	215.118		490.756	420.922		183.845	518.766	77.7191	191.556		42.4603	95.9244
	50.5034	448.778		486.525	391.712		348.641	570.608	213.381	197.192		32.9772	293.927
	231.66	192.508		216.708	386.16		409.705	478.684	70.2628	-209.107		33.2777	156.004
	168.394	1335.52		413.675	489.762		124.15	556.151	115.103	610.418		82.9879	102.956
	158.089	511.423		227.086	424.712		212.754	584.853	123.131	163.11		35.9362	116.663
	481.418	2319.02		178.299	251.13		334.978	1483.79	206.467	-261.135		38.2723	92.702
	408.427	273.864		529.658	223.608		251.648	520.626	422.569	-170.655		47.3678	-137.487
	231.683	459.871		153.567	223.496		76.6746	296.433	303.49	-300.022		29.3521	125.881
	193.236	202.652		394.585	179.269		-83.171	686.879	91.3469	-171.321		80.5569	-114.538
	234.477	493.142		478.051	365.985		228.905	169.01	-115.924	-169.047		54.1156	-110.249
	714.819	152.923		270.674	1587.58		273.008	360.609	97.8867	290.133		42.7654	99.4883
	501.533	779.203		1582.15	913.228		241.368	167.966	114.874	208.625		32.6466	97.1985
	332.006	383.214		207.142	406.233		263.702	186.949	52.9886	215.187		38.4557	77.8764
	222.894	473.407		199.103	842.051		-89.9998	-1154.27	95.949	502.915		-62.7114	-105.223
	214.271	327.67		217.656	501.681		216.938	557.016	83.9331	-255.779		37.0949	102.471
	226.915	352.585		466.054	490.083		498.999	357.875	74.1974	271.405		27.8085	104.078
	232.784	259.741		484.76	469.542		445.483	516.358	51.9794	235.747		50.7394	90.4916
	229.547	292.821		456.825	514.836		207.141	230.57	373.277	250.398		80.4825	103.848
	1425.68	938.035		231.654	192.499		262.296	146.199	229.425	-220.113		34.3932	-85.2869
	207.312	3337.96		270.308	462.866		209.367	205.072	-94.2377	-257.332		32.1495	153.06
	248.193	343.869		406.949	477.549		457.087	928.581	105.862	273.511		48.8588	101.531
	201.074	348.301		323.391	503.501		240.473	462.537	70.7587	487.413		58.581	83.9088
	248.885	1155.28		419.27	217.546		447.173	136.253	193.031	1909.82		45.2931	91.2496
	678.233	409.216		453.749	468.154		79.9624	402.364	-70.8748	-298.498		78.7143	132.927
	287.229	522.705		217.063	221.819		990.523	410.101	-70.3722	269.684		45.2243	109.097
	418.754	363.393		423.818	425.005		214.056	-137.254	-56.4925	-238.906		36.5578	138.887
	429.192	151.138		262.605	465.914		471.377	1584.29	98.3378	298.836		46.9174	100.663
	99.795	367.122		746.193	315		442.862	484.866	197.771	-179.352		45.7044	139.754
	2337.43	178.744		413.456	887.216		442.45	391.127	202.976	243.796		71.6343	125.948
	235.026	326.548		464.084	247.089		479.558	-148.044	155.55	-234.634		55.403	83.6579
	224.557	511.093		229.599	491.791		495.703	419.313	87.1585	247.031		45.223	124.012
	717.375	218.222		221.883	511.601		218.897	760.522	111.555	375.138		38.3681	-85.8619
	486.024	143.424		653.476	428.869		504.88	522.282	96.7296	-247.359		-49.3997	399.753
	206.146	174.102		740.302	423.959		166.139	414.641	-76.8301	-201.152		64.9116	93.8463
	516.663	487.302		233.095	1014.59		212.717	877.809	86.2409	-198.622		60.1641	125.905
	492.996	207.969		476.101	439.211		239.833	620.732	104.464	-210.139		-56.3502	148.169
	209.331	191.288		866.148	166.304		476.552	851.923	182.282	258.71		48.1362	107.361
	656.944	518.502		528.978	222.514		468.933	3394.7	156.758	-256.343		51.7478	122.964
	263.146	463.97		423.888	237.347		231.224	872.481	113.715	146.997		43.4132	148.555
	388.617	697.255		247.532	515.325		905.65	442.964	184.703	350.714		42.4453	86.0915
	210.784	1212.39		623.252	447.69		828.319	450.037	94.1171	278.756		30.352	-144.818
	231.432	274.202		753.595	380.029		409.751	415.934	103.753	-176.687		54.3541	142.951
	224.378	380.617		479.524	581.47		491.442	319.354	-77.3171	-217.246		39.3447	-106.315
	229.965	462.267		424.195	426.047		807.427	493.14	223.781	-213.887		49.888	95.4656
	199.79	1039.93		222.208	648.742		205.627	3880.57	120.726	152.794		-37.865	141.005
	226.195	230.495		155.294	269.282		-57.443	244.139	-71.8281	-209.965		41.4503	138.865
	233.849	259.139		216.553	434.894		464.238	693.346	52.6557	223.803		79.8073	87.3107
	292.526	906.564		457.596	455.635		212.436	707.008	87.8123	-230.231		47.4399	103.778
	219.582	888.534		171.325	388.38		194.632	878.556	-61.3612	-197.577		39.517	87.8797
	227.442	207.725		227.113	1031.18		490.279	594.156	112.703	223.644		76.7025	259.904
	214.737	216.957		235.953	1124.34		360.247	493.378	161.644	365.842		38.3991	112.8
	214.124	408.859		351.927	1637.7		225.909	909.691	119.044	260.183		60.7794	121.348
	228.291	456.789		929.876	222.316		375.487	312.918	-69.7362	3339.48		-30.964	93.9067
	857.961	272.139		76.4878	438.627		932.854	292.823	121.654	-297.108		72.572	95.4735
	464.01	407.384		472.267	169.997		438.766	494.365	159.347	255.89		45.2154	116.061
	431.131	132.641		327.366	384.929		496.535	471.824	72.0169	349.576		44.5179	-75.8154
	244.701	899.592		454.816	254.671		712.356	293.239	186.047	212.521		42.5944	78.8868
	229.036	351.238		535.856	554.616		434.825	510.047	167.082	193.932		46.0584	75.7333
	252.747	393.145		218.809	810.023		899.146	438.572	357.4	-187.25		47.8357	-76.0352
	214.86	1681.15		2453.5	258.476		103.546	699.615	118.235	216.415		66.3147	96.0655
	240.77	667.591		220.95	354.401		391.38	211.302	73.1661	346.944		41.4941	113.49
	211.401	479.359		223.25	305.083		576.095	594.853	54.4281	268.82		80.9062	138.039
	364.481	230.545		452.765	403.462		253.844	1178.3	481.259	-353.058		36.673	-101.787
	448.499	501.05		104.677	553.9		422.524	640.283	-67.0763	-174.939		33.9769	124.714
	444.294	213.565		497.831	454.554		227.296	918.098	124.099	-271.104		43.2246	124.247
	192.233	573.101		449.118	341.136		219.944	712.36	252.067	-221.787		-44.5056	98.2207
	404.007	349.575		1194.11	255.239		576.624	594.312	55.8813	298.883		-80.4472	92.6316
	211.721	809.641		198.373	733.264		356.721	388.325	89.7528	-201.451		56.3734	66.5439
	463.542	481.808		571.443	342.723		414.977	269.858	-66.6402	203.673		36.7697	116.726
	513.949	525.158		533.837	754.683		204.397	243.471	44.805	-226.788		-30.6964	-117.083
	299.313	201.328		192.473	394.915		433.465	545.854	61.5814	3617.89		51.4712	190.286
	208.744	487.928		276.571	136.46		548.042	608.454	93.4705	-266.709		46.597	-105.865
	495.298	136.151		490.589	730.329		100.112	358.626	-79.8342	-189.845		27.6514	123.06
	371.115	432.914		469.502	449.961		172.165	402.005	95.3725	-195.714		38.0104	151.576
	147.203	389.752		171.68	457.17		189.11	988.76	185.238	-205.61		40.7711	-145.295
	56.7261	429.606		485.24	383.675		222.723	-129.262	132.244	207.45		32.1401	-198.301
	65.4981	310.903		738.321	405.111		1212.95	1164.01	70.9994	-210.494		47.2193	122.978
	66.7852	375.905		227.627	810.734		180.43	491.395	118.288	-242.621		-46.2785	80.5302
	331.423	729.177		441.575	222.134		192.414	228.786	-88.4848	-192.687		32.144	113.205
	412.491	202.01		478.882	226.348		452.406	516.55	-66.9046	-142.906		34.8254	90.3479
	48.6415	181.756		419.357	367.766		416.515	484.09	71.8532	190.776		-38.3115	105.981
	217.733	777.257		553.855	187.198		99.5137	372.449	277.475	191.855		50.6665	-97.3262
	1450.43	325.72		523.805	362.682		535.115	243.351	77.9401	-540.879		56.3189	137.327
	164.194	171.144		502.344	417.293		199.237	307.591	90.8383	228.196		46.4699	129.275
	400.913	183.287		180.987	367.675		144.742	445.122	-107.455	228.045		46.8252	110.87
	211.418	333.799		499.201	253.416		65.9866	382.097	85.0161	271.597		41.361	101.922
	219.14	3587.28		214.956	246.714		332.376	1588.67	106.21	-184.61		48.1637	172.139
	221.8	339.995		167.402	248.675		315.903	203.043	101.721	329.321		27.6114	-92.6005
	219.663	537.846		245.526	463.132		146.678	651.259	208.009	-183.433		-52.6054	114.622
	268.759	3584.14		980.778	200.532		-91.6227	418.003	-54.8177	-484.363		40.523	109.564
	482.532	131.852		492.128	299.303		-78.2367	226.793	-69.433	551.152		26.7753	-93.537
	72.9006	482.66		150.167	266.162		483.01	786.522	72.0383	256.259		40.073	97.7143
	222.89	225.704		203.632	638.368		83.687	543.365	-314.72	-214.032		41.8369	89.0841
	214.65	176.966		166.297	456.226		446.335	1446.99	370.722	226.813		74.3291	116.977
	475.73	524.56		686.176	1647.15		334.789	242.334	51.0796	-392.151		48.6529	-99.49
	492.511	212.674		477.122	430.228		888.333	439.123	139.856	1036.1		44.4393	95.987
	251.288	176.866		241.655	210.741		59.0791	1538.34	128.891	-481.178		41.3886	127.051
	185.055	161.824		1038.78	470.563		-50.0522	511.571	-49.8393	-249.679		43.3772	97.2358
	221.944	421.277		216.42	259.273		532.448	192.878	59.3358	183.924		38.4083	113.266
	481.198	204.04		206.457	419.408		440.867	975.253	-76.655	-167.299		89.8619	139.154
	213.901	175.229		187.5	414.618		66.981	242.784	383.748	236.895		33.9315	77.0034
	265.551	465.693		198.28	464.962		-72.4942	432.488	307.481	266.485		44.5941	109.888
	488.782	185.741		196.944	417.058		465.769	459.926	130.389	190.746		37.5929	109.354
	249.134	502.583		484.762	326.268		475.545	866.444	103.965	285.303		35.5033	94.8782
	160.599	192.066		424.994	213.953		217.682	611.091	-81.8674	203.167		32.2885	161.391
	442.002	271.001		436.996	398.412		468.367	418.522	153.411	-186.423		179.961	86.5478
	132.365	667.43		147.646	458.681		201.626	461.266	174.979	-203.459		41.2142	154.054
	201.711	184.243		486.324	216.567		239.862	514.747	62.4318	238.422		36.0825	85.7353
	220.909	305.244		469.863	216.085		1771.58	486.031	82.2933	-235.975		81.4231	114.024
	206.213	563.243		214.868	420.76		229.613	533.93	-92.666	205.666		33.5357	148.375
	30.7778	498.426		245.834	295.956		432.361	-1339.65	137.65	-261.776		-41.4875	96.7741
	38.6894	228.443		1271.72	175.439		415.11	414.585	118.437	-139.377		33.1091	84.5303
	712.127	1818.23		63.9561	244.298		192.692	490.422	-73.3025	217.702		30.1409	126.301
	521.054	395.973		200.372	361.024		539.003	457.046	133.881	-1164.33		44.847	109.033
	190.037	187.211		197.129	378.837		52.8404	361.778	91.0398	270.113		56.4339	140.628
	229.899	281.527		258.684	538.752		799.03	695.862	83.7516	273.728		31.555	110.449
	210.664	873.805		224.48	405.275		397.821	2514.74	78.2122	258.896		44.6519	-145.702
	198.986	579.922		96.5211	3361.84		562.84	465.717	199.466	-231.023		43.3906	110.669
	257.304	1110.42		511.818	191.581		438.111	509.564	59.3805	-3595.15		40.3082	74.8278
	229.955	202.151		492.579	483.512		711.416	466.241	238.075	-208.368		40.8774	85.7955
	221.641	456.376		527.879	419.194		414.152	496.621	159.853	253.141		44.3089	126.227
	535.374	208.76		693.049	350.341		448.142	390.287	207.215	-239.688		128.057	-109.822
	204.509	235.641		251.833	836.399		871.887	1256.19	467.073	-163.699		39.8256	84.1232
	232.095	826.745		471.948	483.044		649.508	310.133	98.2242	-309.013		42.1286	104.26
	326.845	235.359		251.529	220.905		182.704	673.839	128.366	-191.545		34.3668	117.094
	325.432	368.261		292.571	870.826		41.9296	670.673	102.431	-230.483		40.4739	111.753
	187.362	165.854		468.024	996.983		528.868	2992.01	89.0063	240.074		53.2779	-84.4945
	246.388	331.497		77.7933	282.687		173.041	1078.03	124.118	238.192		52.906	-82.9138
	277.131	329.875		416.443	1119.4		1447.01	259.482	696.949	230.076		50.0372	-95.9322
	521.637	5292.37		217.037	210.057		398.424	378.271	116.829	168.141		39.886	-126.294
	225.166	205.834		509.219	301.248		187.063	550.112	122.088	286.22		26.31	121.747
	208.723	192.602		428.397	516.463		155.767	506.55	-75.4885	-252.071		37.8491	121.651
	224.202	217.709		211.159	159.542		302.325	548.966	52.9637	223.022		44.8071	177.764
	1215.42	168.649		263.436	1661.31		873.206	425.08	78.3705	-268.833		36.9161	116.581
	217.931	460.435		181.259	362.519		1504.39	1150.72	68.1447	222.265		31.4713	113.932
	215.983	423.655		477.31	144.785		457.272	937.879	63.5057	247.494		33.5719	77.5534
	228.864	359.609		180.484	438.308		384.916	1198.75	285.336	176.902		33.9321	73.8396
	460.258	889.028		238.428	402.375		150.964	303.741	90.1373	-182.971		48.5908	93.4786
	173.567	266.085		456.259	435.631		642.273	666.17	109.597	228.385		60.1682	106.875
	159.619	738.882		480.185	162.766		265.789	767.276	-82.046	357.846		44.8041	-104.356
	162.88	309.227		486.276	725.72		81.2772	698.527	48.8053	-252.84		39.0519	82.5798
	237.938	1651.36		1134.05	456.589		237.229	223.552	166.347	257.34		51.7834	-109.225
	221.613	190.814		479.308	511.244		66.9521	401.466	223.535	140.336		48.0414	87.085
	458.789	749.552		508.843	119.458		405.589	373.982	104.708	637.126		-54.8856	136.302
	127.548	419.748		176.43	467.737		477.788	909.23	112.982	171.943		49.5152	100.974
	281.421	324.763		209.157	463.731		442.445	321.686	166.237	-205.916		53.2965	108.988
	88.1053	458.95		237.749	165.423		461.997	268.875	204.282	-339.741		48.0581	117.806
	191.634	483.193		193.335	282.687		496.147	406.085	-46.4603	-1277.4		35.8461	119.417
	202.781	219.819		400.401	419.265		215.033	847.711	235.939	236.539		60.0013	97.7202
	219.277	264.45		190.174	271.188		80.1193	445.222	89.5917	243.189		65.2969	110.341
	62.678	265.507		434.312	174.096		451.383	463.188	98.6795	-517.947		31.2809	-135.437
	178.003	188.371		246.619	469.809		476.907	494.939	118.464	-292.377		30.2662	126.794
	468.837	243.791		449.049	229.194		297.904	907.537	295.816	-197.744		-42.2601	80.7107
	703.549	230.208		766.153	406.561		52.4471	182.114	108.969	-212.635		37.3488	79.1277
	38.4617	295.293		466.345	451.347		793.422	456.873	152.71	213.954		42.8998	93.8388
	230.396	417.35		480.068	1198.99		719.178	935.661	102.253	327.523		32.5916	110.052
	243.494	181.379		230.85	-502.91		223.595	389.514	74.6807	194.13		60.1312	110.243
	474.012	200.24		234.774	345.944		470.038	266.399	104.57	145.312		43.3097	120.144
	230.106	1027.81		514.304	391.615		421.461	291.86	141.381	382.955		40.2224	143.979
	490.02	885.647		281.645	234.982		204.045	495.414	-55.013	862.459		28.4831	135.485
	62.9916	404.286		185.511	563.716		2679.63	717.843	-52.9662	-300.67		55.4403	107.14
	463.062	250.948		504.481	451.492		509.284	203.71	66.4943	520.892		31.4831	111.528
	207.539	846.626		213.999	465.724		2113.22	466.542	-58.6874	-316.759		47.7181	-121.119
	553.257	201.637		988.75	491.083		416.311	361.772	50.9958	531.128		31.9485	107.939
	227.244	681.985		165.211	553.741		226.878	249.753	150.874	201.764		50.8158	107.086
	484.873	169.836		401.087	256.106		54.1507	454.392	101.457	208.016		48.8976	167.298
	481.492	408.071		413.557	1177.2		254.5	455.646	194.113	-205.811		43.2337	113.357
	207.934	150.57		230.065	481.039		477.222	1052.57	71.518	-213.832		-78.4672	76.357
	451.177	434.869		918.635	448.538		153.03	445.953	110.586	198.543		79.0991	91.7582
	474.103	220.2		240.805	575.332		171.788	1061.88	265.452	187.386		30.2125	120.988
	611.698	215.478		211.3	2071.44		441.89	1370.39	-81.385	-425.143		34.9064	74.4228
	193.444	402.798		200.75	722.478		185.465	785.313	90.0634	232.537		53.5777	104.889
	210.43	428.51		224.574	209.832		469.477	346.492	232.685	438.347		48.8421	80.653
	517.121	243.775		500.303	556.256		220.009	1282.47	192.182	230.767		34.716	96.3908
	251.058	2666.2		492.864	298.898		88.2714	449.233	665.417	-263.128		42.2408	129.765
	187.227	289.654		824.95	190.813		909.255	-312.344	89.8339	211.971		42.4884	101.894
	206.783	236.927		167.053	1063.75		452.5	-519.078	80.6541	-230.165		55.4527	155.277
	130.655	208.549		478.474	987.003		630.062	555.051	-77.3111	-172.255		32.41	91.1642
	225.867	350.425		508.736	220.044		170.177	831.909	172.497	-280.907		87.7482	117.36
	301.988	221.48		185.563	1151.26		510.158	528.491	161.76	193.829		36.6789	204.799
	46.9455	707.157		543.711	517.202		479.687	698.231	-89.8544	340.687		43.191	123.009
	500.526	822.482		450.197	938.383		240.631	1316.21	98.069	-276.723		46.7246	-274.971
	222.37	601.972		203.177	487.337		-60.9439	527.371	97.2555	346.615			-110.638
	63.2282	210.482		469.78	217.716		215.211	398.308	210.259	255.862			-122.956
	461.965	485.611		411.646	351.784		481.681	691.591	349.841	251.625			71.8059
	472.908	725.928		466.369	567.767		490.057	420.533	260.757	224.966			110.802
	53.3627	309.912		490.987	474.871		450.637	463.175	-102.607	951.678			107.285
	451.402	388.392		229.332	244.852		365.119	422.82	129.607	309.716			150.769
	485.69	458.637		471.894	258.414		-95.7095	760.194	553.014	-417.577			81.6049
	151.482	190.007		283.463	341.925		441.687	-4128.56	-85.0768	-209.936			135.276
	236.748	476.865		171.908	210.13		491.1	250.006	236.94	234.923			99.8068
	394.671	894.924		442.96	423.746		456.328	428.534	133.651	222.669			-86.4316
	229.758	1166.15		126.028	238.68		745.889	-309.271	113.408	239.492			92.2216
	293.559	480.23		473.512	460.702		248.204	443.531	168.524	-173.014			106.245
	221.268	221.701		243.268	198.077		436.005	783.456	127.125	-209.313			147.285
	225.406	216.065		111.289	238.881		353.538	3357.87	107.426	250.27			90.8084
	457.909	218.203		443.893	201.922		-70.7032	541.533	309.549	250.843			-99.9548
	202.636	363.127		209.289	444.67		429.363	406.891	-69.7058	181.684			97.7654
	78.5476	254.666		196.112	425.039		237.852	201.146	-55.014	-188.233			88.6457
	582.125	365.823		253.542	316.443		403.422	433.065	92.6917	180.856			117.194
	212.272	431.517		234.767	400.203		471.707	211.701	-65.6234	184.185			-121.4
	189.094	314.953		238.576	202.443		842.876	345.668	-76.4493	271.893			107.535
	448.515	228.421		212.241	255.113		420.144	391.928	126.755	228.271			125.219
	433.732	301.124		70.4288	196.26		371.872	328.227	72.9066	-176.11			-109.215
	143.24	378.329		481.732	382.214		896.121	97.2548	82.4101	-246.354			59.7598
	219.163	402.974		246.64	412.675		199.887	275.627	160.284	-226.964			104.741
	3921.9	703.215		214.01	505.576		215.291	344.133	85.8709	295.92			102.591
	505.708	189.946		507.936	267.895		-75.3528	337.477	70.5331	221.542			161.047
	237.258	276.758		505.31	422.187		291.165	764.133	151.749	195.663			94.3078
	233.4	152.806		203.501	417.557		385.961	712.179	101.158	568.706			137.348
	201.877	199.472		508.044	621.505		972.346	428.27	189.192	451.698			81.2901
	188.564	160.527		268.745	587.706		466.199	1078.2	206.161	-328.822			90.9094
	-82.0678	224.62		239.664	221.962		478.308	443.93	155.226	-236.405			117.413
	1068.72	909.931		478.177	449.266		246.863	1055.7	-84.2732	252.168			108.008
	215.48	190.893		797.41	529.742		198.241	849.668	199.058	254.588			116.516
	155.821	372.298		221.495	858.103		116.711	308.836	64.748	-314.884			133.298
	2102.71	717.09		414.672	3108.91		225.047	324.951	427.839	-244.641			99.2018
	228.941	1815.08		385.206	278.874		434.422	-182.071	100.089	247.26			-78.765
	245.555	422.725		392.295	355.994		986.777	529.065	271.366	606.699			-92.7719
	264.018	222.101		456.041	342.799		1321.59	1096.16	65.5498	277.433			104.877
	255.469	202.043		239.174	237.005		90.6616	308.809	287.86	-1850.94			100.597
	235.972	559.582		483.077	413.188		434.325	542.858	104.351	306.726			80.199
	91.327	464.537		737.203	254.685		361.793	1030.45	367.247	-210.49			90.477
	224.468	329.038		463.302	273.596		393.504	892.777	96.4623	-214.644			-117.069
	249.016	363.166		268.081	490.175		417.382	241.601	153.977	-199.369			157.005
	440.857	272.113		545.289	250.974		679.278	478.535	-71.7315	-226.914			-122.715
	430.179	210.311		472.464	513.577		403.007	475.528	164.848	-322.68			-89.087
	736.508	199.47		238.279	790.193		376.471	-1620.07	70.419	-142.845			-123.191
	706.074	219.862		464.179	452.378		927.553	459.598	62.2464	234.495			109.697
	456.12	243.964		232.436	454.251		452.03	346.512	-70.5064	481.921			93.6617
	228.885	179.701		195.687	1308.83		372.544	164.85	438.214	224.735			-92.437
	255.357	185.125		231.758	462.804		2429.91	482.65	82.1677	-186.731			96.363
	221.329	1048		251.136	451.431		939.268	296.655	-59.1389	265.119			149.182
	217.851	227.048		445.831	786.231		151.654	548.903	102.115	-178.146			145.095
	236.821	242.313		410.273	476.932		206.919	2038.18	708.356	194.222			261.368
	73.7975	169.831		265.045	549.084		915.266	417.334	121.118	-216.404			-105.915
	301.982	391.8		270.704	742.934		693.295	479.148	-72.859	-332.146			140.002
	219.741	234.687		262.381	917.558		417.819	119.759	81.4762	-191.343			112.433
	109.759	597.213		249.963	342.524		452.334	258.987	255.584	-279.136			78.5524
	239.444	243.826		921.039	268.573		146.448	457.941	71.7459	235.921			128.684
	231.606	388.878		437.551	221.364		446.928	1815.29	127.303	-158.308			-84.3417
	227.449	898.417		622.859	266.106		1375.59	1528.2	1715.25	-210.158			107.571
	126.793	1078.44		208.793	365.311		494.12	250.655	93.5839	192.723			115.602
	255.386	340.417		418.362	166.227		940.957	340.004	391.957	-171.369			-75.7406
	228.786	197.113		485.883	490.497		472.411	1390.22	-222.009	-150.944			110.417
	916.319	259.159		759.88	234.036		206.77	402.537	232.94	-143.597			113.551
	495.87	352.154		347.23	263.452		221.121	463.117	101.121	197.067			72.2722
	243.676	1099.63		228.818	851.419		54.6334	239.821	78.6457	260.961			81.329
	440.712	176.495		524.554	208.783		224.621	382.182	573.166	-160.809			142.094
	473.619	318.253		142.634	378.065		59.5823	675.774	200.634	-179.35			95.0276
	223.96	184.324		248.859	200.486		458.299	461.558	-51.2481	-216.448			-79.9472
	161.779	177.042		415.256	193.734		456.634	556.431	48.7183	2706.23			-90.6839
	238.265	545.554		901.464	411.73		239.974	1288.68	219.522	-253.426			90.1146
	224.557	144.452		805.04	525.51		401.717	647.377	133.62	308.003			140.355
	686.412	365.1		261.951	279.121		218.879	997.459	212.665	-169.751			102.309
	998.591	1195.92		518.646	432.441		471.273	1123.15	139.932	-278.142			95.2878
	243.989	199.226		756.633	567.733		203.215	219.52	-57.6088	302.059			106.267
	121.234	173.832		490.832	571.789		205.865	767.399	121.968	-227.675			86.658
	200.298	110.085		391.147	401.187		450.192	2404.88	117.119	186.12			126.237
	36.4876	209.811		3931.56	498.904		1607.92	533.791	73.5442	-202.368			76.095
	450.789	273.875		912.623	424.036		153.714	518.962	156.557	-293.296			130.448
	199.562	447.373		472.082	517.305		1949.95	6202.74	65.0244	287.812			83.4922
	487.341	211.951		1295.73	450.145		217.99	342.138	261.459	458.453			112.387
	223.94	221.641		235.569	449.077		394.146	1091.59	69.2068	225.963			107.538
	207.824	549.832		566.388	229.6		197.743	637.305	78.6277	243.759			154.201
	244.527	399.833		493.331	485.227		422.748	351.008	225.571	-221.271			610.603
	242.015	459.87		476.793	459.245		218.976	431.968	92.5038	-240.95			-154.477
	483.574	200.406		230.315	389.262		242.107	469.61	-120.321	228.974			94.8719
	182.694	160.176		325.675	208.428		175.099	2418.5	-95.5732	-286.846			117.636
	47.5859	352.467		421.037	346.358		214.318	477.355	242.353	295.832			117.272
	256.577	253.52		236.568	441.485		1132.27	464.931	454.865	-199.359			109.956
	707.491	236.792		193.925	422.862		442.25	694.867	84.2616	151.653			79.9595
	194.181	433.668		222.485	239.385		213.704	1317.79	64.352	282.926			89.0718
	729.964	188.08		252.28	388.968		469.086	435.594	756.776	-212.075			90.9173
	153.051	139.424		187.785	398.605		1170.68	320.123	65.1865	286.45			-104.328
	477.949	658.929		6483.39	441.252		511.158	242.083	194.546	252.969			139.454
	242.984	1632.12		202.452	443.066		450.871	263.438	109.074	229.733			84.5185
	247.976	486.125		355.383	809.58		845.075	3197.87	198.178	156.851			-94.9077
	133.106	476.323		215.45	473.824		432.903	145.637	-98.0564	202.152			116.404
	230.731	455.214		261.296	450.627		-62.9332	765.766	130.652	-235.78			-102.53
	341.269	257.286		214.662	390.953		402.635	274.879	125.307	-146.254			98.1392
	206.711	459.839		525.274	514.19		434.08	510.014	-77.5813	-233.106			-91.5722
	246.309	210.309		211.379	360.684		454.897	650.79	-52.7451	169.382			93.4524
	301.566	183.164		1118.74	436.438		455.274	529.968	100.553	253.5			214.185
	247.736	206.609		433.668	487.709		551.412	-213.473	83.6616	-234.905			93.7568
	232.439	195.675		239.994	413.455		470.571	554.573	81.7863	369.805			124.025
	466.813	144.161		227.456	472.661		466.318	514.112	60.0662	338.847			118.735
	218.113	278.889		668.19	409.579		162.313	1740.65	-251.429	-314.279			106.42
	219.416	411.441		455.719	244.567		569.277	480.504	78.4258	-263.283			131.973
	188.571	1031.66		527.901	1230.09		503.301	1749.11	674.449	261.527			171.484
	232.847	218.214		716.309	586.556		189.47	2076.83	150.966	618.279			93.4715
	517.021	556.039		398.742	475.284		901.749	518.515	-100.104	165.831			122.568
	212.272	183.601		469.146	1423.13		470.069	263.194	230.16	-166.211			-127.626
	499.686	232.316		245.815	184.863		338.552	597.389	110.84	182.864			175.381
	211.564	211.463		251.59	464.19		800.097	-362.091	58.1341	-368.894			132.137
	307.543	671.334		455.108	820.865		-75.6257	585.544	88.0864	196.814			108.807
	473.649	658.609		254.643	234.934		906.967	741.828	89.9909	450.017			124.706
	167.452	829.467		623.831	240.403		463.267	353.287	123.044	-196.54			154.398
	253.627	612.764		863.822	471.525		386.641	497.707	57.5413	206.309			67.9226
	225.455	1240.44		214.875	245.838		59.5959	374.235	159.088	-285.268			154.306
	302.664	405.686		-58.6467	448.569		488.575	498.179	-96.6571	-242.367			97.3845
	204.14	177.725		476.648	254.658		246.753	386.673	-86.7861	-191.588			-98.6236
	227.742	311.95		186.686	225.104		216.964	463.694	93.1459	201.337			-85.3208
	212.012	180.046		71.0212	667.231		431.589	420.133	109.679	-271.2			102.883
	220.606	210.153		582.345	269.304		197.078	255.462	67.428	-224.756			107.795
	580.678	176.345		357.625	203.599		230.356	333.84	86.4877	293.039			85.5892
	211.098	199.228		257.487	235.646		477.9	489.786	118.753	-198.043			137.088
	222.94	608.361		1045.54	228.882		290.471	617.972	208.299	191.81			-68.1096
	236.25	508.8		189.832	443.811		434.012	284.512	62.4822	327.787			110.422
	289.593	478.375		449.083	275.515		287.546	243.562	158.312	-179.334			135.729
	342.957	243.335		474.955	475.898		-84.2546	1100.12	-92.9516	-273.431			95.0326
	180.946	188.971		418.621	346.432		270.184	352.856	85.8037	208.209			110.666
	220.464	686.999		187.796	195.347		208.309	147.446	217.354	-175.503			94.1359
	1123.3	274.94		188.982	330.668		-63.1293	430.907	244.988	207.222			87.6962
	140.919	328.196		462.977	464.87		422.797	-107.877	170.55	176.995			98.919
	226.675	433.827		167.417	261.551		143.236	2363.07	-62.9959	314.526			128.876
	189.474	246.524		470.42	815.077		369.293	-183.541	94.5087	-233.583			81.2027
	229.119	223.739		646.463	269.749		399.958	-1194.19	-77.7972	-203.868			135.569
	273.329	273.129		223.484	413.698		451.275	1007.12	182.399	186.115			107.214
	45.2315	151.858		172.67	377.085		468.119	679.981	84.3343	-210.531			123.29
	216.512	200.634		235.824	455.638		3447.14	1782.66	77.4951	241.873			119.031
	465.413	396.226		181.016	2068.32		185.573	405.583	140.2	-471.145			131.821
	478.413	198.754		183.118	452.633		3287.68	722.012	60.0137	426.872			130.954
	505.159	342.792		264.325	358.769		146.539	642.002	161.541	-177.993			89.4823
	209.832	405.052		351.371	459.957		428.086	515.442	-73.7791	202.846			-98.0563
	391.84	236.003		1394.56	420.5		896.864	519.941	705.619	-216.853			-82.054
	233.213	189.282		247.059	354.097		642.211	491.944	150.325	255.756			97.6435
	889.156	232.123		222.227	236.062		-112.532	389.773	117.207	303.538			131.441
	239.39	453.462		956.644	467.738		2999.45	808.64	192.78	-212.076			103.154
	500.717	180.934		454.566	1159.96		414.93	730.828	86.8802	208.906			83.66
	240.739	255.284		245.685	218.284		-55.9951	443.345	529.199	-189.406			-79.7824
	956.761	667.823		231.368	396.907		122.071	1384.55	83.5056	212.097			94.2736
	244.453	406.343		446.726	339.962		1154.29	1068.31	-66.5866	179.723			144.342
	526.962	1003.92		7912.95	475.173		329.787	535.883	120.932	-179.467			108.53
	488.588	284.09		314.702	881.396		-67.4413	259.606	115.877	-198.295			-87.703
	240.919	1192.15		231.088	870.834		486.59	287.871	136.267	196.805			-78.757
	481.148	195.977		483.429	393.443		-73.3717	277.591	86.8271	1200.36			116.077
	229.723	401.176		227.989	259.693		422.287	500.727	-75.5799	296.997			133.413
	227.392	406.983		1292.74	524.961		490.464	744.644	72.6352	608.626			154.502
	502.428	344.567		84.509	1263.39		148.22	698.602	57.8708	-275.129			108.616
	218.793	266.298		911.806	490.129		185.692	-1115.31	238.573	-401.665			103.347
	3765.77	484.199		668.478	237.637		78.8535	463.062	85.3129	-150.781			122.666
	508.244	251.862		244.671	515.179		495.245	666.352	41.4393	-196.984			119.154
	318.325	190.153		221.404	121.177		353.537	259.768	235.047	-214.748			77.4822
	244.986	410.667		220.155	209.08		191.56	1102.07	85.2284	-201.769			89.2515
	276.327	191.486		215.796	526.804		-78.6735	411.822	298.266	-226.232			101.876
	209.786	221.824		230.893	402.218		3574.52	150.649	102.206	218.135			98.1478
	220.436	449.51		172.33	474.271		203.085	955.308	140.61	-199.718			83.2953
	399.857	206.801		97.7532	1297.22		-80.8238	537.581	291.308	704.391			160.354
	239.084	314.709		595.781	176.131		432.633	1401.9	-88.0021	-194.352			110.078
	216.041	168.745		448.358	201.281		-76.003	1933.01	-58.6778	184.505			108.642
	426.001	322.058		1503.95	239.232		398.261	386.62	113.436	-212.576			68.0868
	223.111	192.442		486.285	208.837		923.555	647.534	72.0198	293.397			-64.4992
	223.863	184.984		392.191	731.758		445.126	-187.148	278.422	-240.239			-128.534
	213.449	963.141		1795.39	689.924		428.081	1271.36	199.038	201.429			-95.5801
	214.288	241.915		442.049	242.895		617.722	270.504	86.1932	-557.02			100.438
	530.216	400.656		196.053	156.3		240.508	467.64	-45.0913	255.726			-104.96
	415.321	199.494		219.687	299.205		256.499	194.604	651.651	255.5			79.4994
	261.623	336.762		400.319	205.505		403.186	199.212	99.7965	-206.278			86.8537
	251.624	986.655		233.662	626.61		269.321	397.016	-68.2148	-187.002			134.63
	145.452	282.82		409.581	232.614		455.087	615.701	158.173	251.506			99.7031
	48.0024	351.382		195.441	1135.78		507.519	785.485	119.986	144.906			126.073
	224.549	309.917		237.553	303.418		192.118	439.164	-66.6078	248.776			111.582
	376.242	705.957		433.679	663.447		59.6649	3727.22	595.259	238.623			137.979
	216.947	3291.83		224.777	517.33		440.926	674.915	66.7652	508.454			86.5943
	690.296	207.202		181.118	557.201		414.126	160.565	135.643	-214.23			134.686
	182.505	193.397		204.807	514.155		605.087	598.607	151.66	243.681			97.7209
	2043.69	195.114		461.245	551.203		73.7305	323.742	567.19	-215.11			134.95
	610.846	183.193		234.525	451.81		-68.973	480.645	231.191	528.373			112.977
	57.6209	232.14		501.493	492.937		414.646	-248.916	296.258	-168.564			103.852
	45.3562	479.468		254.673	427.867		396.71	1186.47	108.468	315.929			94.3251
	219.635	922.295		463.005	864.783		212.989	853.688	83.01	-268.189			104.348
	486.928	537.167		209.768	1792.37		342.097	386.446	58.4998	-402.63			125.011
	63.5024	1674.52		462.695	1459.33		518.099	1810.56	173.311	299.983			67.2665
	205.292	1683.88		303.783	255.044		537.072	496.458	194.707	-595.485			99.6455
	233.108	376.497		245.785	621.688		468.259	-685.895	82.6205	-158.785			81.7642
	94.26	267.722		973.249	818.735		230.984	501.676	248.634	-208.31			-101.438
	333.195	454.128		1051.78	182.103		-106.3	651.678	73.7842	325.752			123.346
	191.565	305.401		197.99	1258.85		160.856	450.539	118.333	-244.914			122.815
	491.585	687.394		414.294	225.574		-56.4885	453.259	97.1556	178.919			152.575
	441.661	192.16		218.762	226.49		672.742	3567.78	-101.709	-119.889			183.504
	239.74	237.354		416.237	1244.17		208.617	556.243	133.637	235.503			-104.004
	82.1033	143.973		250.227	1291.81		550.451	467.986	52.905	-204.906			96.9053
	471.113	436.431		208.831	341.074		166.9	504.472	458.806	217.615			135.651
	219.69	198.544		524.01	434.529		417.907	573.585	80.6568	-345.317			100.377
	232.85	673.317		1129.77	204.827		672.305	796.545	59.8224	239.897			-88.408
	454.267	231.829		708.249	460.494		850.396	395.989	96.2813	-178.552			129.686
	219.478	301.233		469.391	472.131		221.832	560.587	53.3912	-277.422			105.22
	124.756	192.139		415.984	301.902		427.911	439.784	184.588	189.619			159.206
	232.723	195.213		580.971	257.508		569.988	696.229	79.8331	257.018			96.2179
	487.658	519.44		196.986	672.967		245.411	486.242	60.9601	169.554			303.67
	489.811	619.213		212.823	387.62		231.499	652.366	65.7229	238.072			150.157
	185.099	330.162		1884.65	852.957		676.276	1025.84	-130.656	270.27			105.563
	199.427	234.575		482.583	455.146		438.115	561.427	53.1757	161.412			98.4653
	297.957	539.905		238.204	358.674		124.621	278.049	658.69	293.477			80.0708
	359.361	218.384		476.049	564.868		401.342	473.336	355.377	218.326			-80.9292
	488.619	402.371		459.471	287.92		406.09	323.213	89.9729	-266.499			131.6
	91.3301	1496.61		208.464	339.106		3197.34	251.341	239.711	170.502			106.972
	214.395	182.288		264.116	201.425		436.989	594.475	145.875	186.862			113.396
	445.992	220.443		252.246	258.243		472.533	461.703	109.938	205.337			231.241
	121.604	222.354		830.207	436.678		458.432	536.733	110.429	240.605			100.137
	535.802	194.253		431.407	1314.47		414.87	5224.27	193.741	214.854			82.5499
	159.051	350.77		128.444	483.329		500.621	1151.93	198.952	-351.327			111.951
	495.066	162.206		669.118	209.235		206.414	322.888	217.545	268.376			136.236
	190.779	211.472		241.863	196.678		213.836	680.279	106.458	191.195			105.863
	199.677	247.908		421.204	885.924		425.892	210.488	112.494	329.704			182.942
	261.99	297.598		187.308	847.742		170.214	676.391	58.6878	180.196			120.773
	466.568	1199.82		186.204	482.219		686.904	792.288	56.4963	-210.607			56.1286
	43.3659	171.016		305.676	291.159		160.86	928.703	-82.0504	-247.946			90.9241
	272.895	357.131		201.337	200.571		427.909	294.196	114.34	-321.574			72.676
	223.629	647.603		233.167	237.614		260.13	1132.53	-70.8299	177.252			119.036
	764.499	334.435		192.558	411.552		501.852	3538.27	77.8388	-188.417			130.165
	252.75	537.913		271.622	383.612		179.895	398.577	73.9896	237.536			105.99
	398.495	173.444		467.066	420.032		565.402	474.993	159.84	-139.389			86.4169
	211.857	617.425		223.379	436.594		1194.14	557.896	58.0101	220.487			229.007
	206.538	3420.13		218.41	520.07		151.228	480.9	313.605	229.974			96.0119
	213.292	328.37		238.653	228.008		360.55	448.13	115.407	-437.579			109.806
	205.913	542.032		1085.47	188.67		224.066	527.694	73.2461	-266.767			86.5233
	158.099	219.129		326.784	231.969		-67.7036	421.095	646.789	304.246			282.714
	114.939	266.451		464.273	896.711		170.136	425.089	374.122	256.307			167.757
	196.2	416.638		231.384	250.276		84.6984	439.152	-379.985	233.632			80.3728
[truncated: 6,284 more rows]

## Sheet: Figure 2
Fig 2C (Velocity)		Fig. 2B (porcine brain tubulin)								Fig. 2C (recombinant human tubulin)
3.52874		KIF13B WT (Tyr)	KIF13B WT (DeTyr)	KIF13BΔtail (Tyr)	KIF13BΔtail (DeTyr)	KIF13BCG (Tyr)	KIF13BCG (DeTyr)			KIF13B WT (Tyr)	KIF13B WT (DeTyr)	KIF13BΔtail (Tyr)	KIF13BΔtail (DeTyr)	KIF13BCG (Tyr)	KIF13BCG (DeTyr)
8.07812		63.2	65.99	142.38	107.01	63.16	4.96			68.71	23	222.28	118.22	98.88	34.68
11.3233		119.79	33.31	79.02	150.9	63.14	5			95.58	20.82	89.32	164.55	104.03	12.65
13.7732		142.23	23.95	114.5	103.47	68.08	8.29			73.31	18.64	209.56	220.01	88.89	17.11
11.9405		205.68	98.19	80.91	76.68	96.79	3.19			95.99	23.23	69.09	104.71	93.94	21.64
10.7697		154.12	52.46	194.67	149.86	50.03	3.11			148.76	9.89	89.54	62.41	102.41	21.16
8.80408		82.19	96.58	132.52	90.64	57.74	1.78			84.03	14.91	37.4	105.02	96.18	17.93
9.09697		95.67	77.16	53.87	81.86	61.35	19.99			91.35	18.69	68.14	76.08	110.59	17.76
12.6902		18.03	28.84	83.48	71.92	53.05	12.79			101.94	16.41	70.98	83.46	162.32	42.71
33.5444		102.3	21.64	90.07	78.03	83.27	1.97			91.56	20.6	54.8	39.63	91.36	28.34
32.9335		44.21	30.33	99.42	76.56	89.5	12.58			59.63	24.38	71.46	96.71	89.75	32.54
6.80329		85.48	13.53	86.36	113.27	63.82	5.74			119.56	15.96	82.09	119.34	83.01	16.32
2.94284		37.43	17.71	67.51	87.43	84.5	6.97			132.97	24.62	80.83	168.93	60.13	20.78
5.998		263.84	82.12	75.28	89.37	97.91	5.2			134.19	19.91	91.3	82.75	138.84	36.05
2.44222		70.87	208.21	66.03	68.32	101.42	9.47			96.55	26.73	195.07	154.39	116.13	23.53
13.2178		53.14	55.32	108.04	101.12	116.38	4.89			92.32	41.66	123.96	81.07	91.7	20.96
12.5736		79.71	68.87	66.04	59.35	81.02	3.57			67.87	17.83	134.07	88.38	92.41	11.72
8.997		46.44	22.77	78.86	103.9	108.61	10.18			92.54	21.2	79.29	148.92	181.97	25.08
0.554542		203.64	26.27	77.03	74.42	106.63	3.25			107.83	21.38	75.69	105.49	64.02	20.5
6.26228		120.35	30.51	57.41	41.58	113.65	11.7			132.04	18.07	120	101.64	80.79	11.05
9.76947		126.53	44.64	90.83	79.05	111.56	4.93			123.97	16.39	85.44	91.18	88.24	20.89
6.60274		89.02	45.41	80.3	45.43	156.19	5.77			90.21	21.4	114.38	82.49	86.72	25.85
5.96382		32.58	63.58	50.82	77.47	203.8	12.37			116.53	13.86	85.43	109.95	94.92	18.72
19.5768		46	51.52	70.98	91.65	114.2	11.03			82.57	6.23	185.18	90.34	82.75	8.2
12.478		111.66	46.37	87.9	67.94	117.83	1.77			114.26	8.41	90.29	123.39	84.68	49.78
11.4036		60.53	79.85	110.21	94.41	145.5	20.34			61.01	30.67	80.17	100.56	101.27	21.33
4.06667		105.47	39.12	110.59	58.38	123.02	12.79			134.33	11.82	52.66	110.65	92.65	18.69
10.05		74.69	18.49	69.94	123.4	46.04	16.41			82.04	13.33	88.3	95.29	98.82	8.24
9.87171		56.64	20.52	101.53	81.04	98.74	12.02			47.25	12.42	118.72	116.19	91.46	22.05
11.022		39.91	15.11	106.3	67.58	147.33	7.67			80.53	11.04	77.14	143.69	88.17	26.94
10.0864		83.33	40.83	73.56	70.59	95.88	5.13			114.02	26.4	312.05	291.14	102.51	34.31
4.91503		122.72	18.5	97.79	127.22	117.95	22.77			109.72	26.77	141.16	347.61	114.07	29.17
7.37361		98.05	59.05	144.45	90.85	124.32	3.88			119	15.38	119.72	174.38	111.14	22.86
7.92078		229.28	76.67	95.21	95.58	131.62	5.73			74.58	12.35	57.67	65.19	98.06	25.56
6.12699		135.26	29.63	57.05	60	141.83	12.91			166.97	11.2	93.29	79.04	124.78	27.39
13.252		36.3	85.96	93.65	66.14	114.69	7.44			152.26	15.43	109.6	112.66	108.52	26.09
19.4602		32.09	56.1	94.35	62.51	87.99	8.77			104.4	18.92	72.47	96.69	90.89	32.96
23.5477		109.86	16.75	85.49	65.94	84.43	3.95			106.17	30.32	51.25	149.41	103.43	9.82
10.7964		91.74	87.99	137.38	70.21	87.76	10.12			122.99	20.4	117.05	68.26	91.33	28.55
0.541486		130.95	61.45	82.13	96.53	110.1	10.68			125.2	18.98	84.44	153.52	94.71	30.11
7.35557		140.6	70.74	100.77	125.15	79.19	16.55			82.82	6.03	73.49	78.78	123.31	16.57
12.1071		134.92	76.22	110.26	78.01	79	3.18			82.84	15.14	80.37	95.32	105.43	12.33
7.41975		111.19	57.28	83.57	89.62	83.82	9.93			60.22	14.52	110.63	121.39	115.91	28.66
0.664614		70.18	55.82	148.45	131.97	173.51	13.05			66.03	22	131.65	87.65	93.33	24.39
4.92917		199.03	77.66	79.33	111.45	163.93	9.97			82.06	25.45	86.88	103.97	86.27	12.22
12.9772		116.45	34.56	90.91	135.4	99.79	6.22			111.3	14.67	187.34	83.54	79.26	30.91
5.10424		40.59	70.35	104.1	82.24	80.54	2.53
22.2148		175.43	47.51	87.59	123.91	77.77	14.2
5.32124		70.94	43.18	104.71	86.97	125.69	1.26
6.18841		79.22	77.61	114.68	80.61	101.77	8.17
8.29723		117.33	28.39	130.59	125.39	73.58	9.06
13.2007		89.05	25.61	117.88	99.45	79.14	8.08
8.42856		50.21	49.16	103.67	108.47	89.8	5.78
5.73704		39.12	70.56	120.57	112.96	130.28	7.2
6.43674		265.48	22.26	144.2	127.45	122.5	6.98
2.5109		54.65	65.58	86.39	129.3	97.04	7.37
1.53124		94.51	40.81	100.89	170.94	90.41	7.3
10.4632		50.17	94.07	122.93	70.23	126.58	4.39
11.0931				96.6	96.2	94.2	5.75
1.60324				132.31	97.04	91.75	3.09
8.65166				104	106.31	115.92	12.45
8.30158				143.11	85.72	31.93	2.56
8.16395				75.81	84.45	37.85	6.53
1.43247				80.73	126.97	44.89	4.38
7.21982				114.1	128.76	57.93	5.12
4.38238				173.29	104.24	103.04	2.96
1.60589				129.04	94.18	50.37	14.82
8.34166				70.62	125.74	102.27	11.99
10.6742				77.5	64.74	71.54	5.24
12.723				136.45	119.95	112.67	10.69
16.1798				131.24	113.64	117.36	8.92
10.241				90.89	161.08	87.89	7.36
12.278				85.1	127.86	130.41	3.67
8.90814				125.52	81.27	91.2	12.02
6.13309				123.8	139.86	115.01	10.32
10.3691				94.42	131.73	140.44	7.67
8.15414				103.76	116.07	125.45	8.89
6.18841				90.42	104.92	139.55	21.54
2.48635				119.81	109.16	116.45	14.5
16.1613				93.23	81.83	114.33	10.67
18.3575				62.93	68.08	112.38	5.84
16.4112
18.4272
10.8853
17.8089
11.4684
19.8452
16.964
11.996
14.3563
25.7533
27.2409
24.5335
17.3276
27.7907
8.89177
7.23897
12.7212
18.6604
12.0566
0.544504
14.0138
6.10907
6.73688
7.95813
3.75027
1.94463
5.27175
7.90362
32.5725
6.87026
20.4747
25.436
7.12263
12.2181
18.5049
10.0565
7.41605
8.09254
15.4066
16.6889
8.75264
4.21925
10.917
10.7219
7.52381
7.16428
6.15704
5.3982
6.27242
11.1296
12.2459
6.1139
6.16662
7.46048
8.66378
11.2296
6.54841
13.962
9.57576
6.02466
17.1054
24.8528
6.6493
3.83999
10.1248
11.5517
7.15978
18.9461
10.5116
24.5474
5.701
4.41294
4.36891
5.97579
5.02397
3.80429
13.2683
18.6188
7.84316
5.61216
8.27175
13.2264
7.75932
11.6628
7.12461
7.47226
3.90148
1.82578
11.8142
8.57407
13.5193
3.14388
19.188
4.93169
14.4618
20.7709
6.57725
6.89625
8.24928
9.24979
31.3645
3.3882
11.2185
1.18639
15.5948
10.0493
26.7911
6.36222
9.22609
0.479733
2.43577
21.1859
6.24792
3.46866
1.08297
8.58047
12.929
8.59089
4.08329
4.7912
6.31103
6.15668
1.24079
5.998
8.42856
1.69155
3.89037
9.79435
5.95925
14.8046
4.3045
11.2783
7.99733
6.58401
14.226
3.69681
21.7705
6.27064
9.20746
3.57724
4.51574
6.13376
2.86112
4.67388
5.4469
7.40864
6.4899
37.071
29.4188
12.3292

## Sheet: Figure 3B
Landing Rates
KIF13B WT (Tyr)	KIF13B WT (DeTyr)	KIF13BΔtail (Tyr)	KIF13BΔtail (DeTyr)	KIF13BV178Q (Tyr)	KIF13BV178Q (DeTyr)	KIF13BK414A (Tyr)	KIF13BK414A (DeTyr)
0.00228658	0.00174155	0.241815	0.352254	0.0980969	0.0181686	0.120482	0.0629845
0.00184108	0.00141844	0.160789	0.161812	0.0717896	0.0653083	0.11444	0.0449236
0.00218023	0.00203252	0.153899	0.160649	0.0672043	0.0332152	0.107275	0.0835338
0.00305379	0.00226402	0.15759	0.177557	0.0842697	0.040016	0.0764768	0.0411523
0.00414757	0.00208333	0.166882	0.203733	0.115068	0.0449236	0.0617978	0.0562263
0.00237192	0.00253004	0.200859	0.192308	0.0634431	0.0443027	0.0783158	0.0581395
0.00317581	0.00152439	0.120289	0.0833784	0.0767967	0.0781062	0.0753661	0.05
0.00235571	0.00126126	0.148199	0.161049	0.0670841	0.0610403	0.0515501	0.055371
0.00178253	0.000788644	0.181159	0.170308	0.0819917	0.0451671	0.0738354	0.0576986
0.00153081	0.00104094	0.204991	0.192511	0.0628536	0.0473485	0.0708843	0.0393653
0.00241284	0.000314268	0.169574	0.146858	0.0712494	0.0266335	0.0871185	0.0567322
0.00128514	0.00101449	0.151038	0.176255	0.059609	0.0169722	0.0667557	0.0490793
0.00163181	0.00159599	0.120027	0.13289	0.0854701	0.0442451	0.0596303	0.0402047
0.00230795	0.00156055	0.150966	0.223614	0.114617	0.0501055	0.063822	0.0396406
0.00341745	0.00161925	0.165576	0.150602	0.0757025	0.0327654	0.13089	0.0465862
0.00283244	0.00147623	0.169479	0.181518	0.0669203	0.0400641	0.151286	0.0415282
0.00263059	0.00166905	0.138081	0.144364	0.0741485	0.0365711	0.0841553	0.0316356
0.00406054	0.00137741	0.140944	0.14804	0.0727989	0.0407997	0.0744048	0.0561257
0.00599669	0.00110689	0.153424	0.115803	0.12917	0.0600306	0.0818119	0.052202
0.00284998	0.00122349	0.115182	0.123938	0.0840643	0.0556743	0.0714657	0.0570507
0.00184162	0.00180879	0.129199	0.211967	0.0990676	0.0563063	0.0861409	0.0486988
0.00265722	0.000656168	0.141667	0.110229	0.075643	0.0301932	0.0632811	0.0547691
0.00298635	0.00139704	0.147633	0.162565	0.115741	0.0384706	0.0775327	0.0320718
0.00230092	0.00113855	0.14881	0.143579	0.102772	0.0172176	0.0666469	0.0334672
0.00170329	0.0015618	0.115892	0.143035	0.05625	0.0635163	0.0744048	0.0396017
0.00217391	0.000955414	0.128448	0.158445	0.0708843	0.0657895	0.0667488	0.0331175
0.00235929	0.00106351	0.147971	0.145349	0.0688494	0.0639123	0.0959898	0.033628
0.00276855	0.00112528	0.164435	0.154626	0.0954627	0.0383691	0.119594	0.059609
0.0021097	0.000590493	0.155728	0.143933	0.0962835	0.0480654	0.099448	0.0737277
0.0017707	0.000979432	0.145533	0.16368	0.0869034	0.0471052	0.0744048	0.0784817
0.000845547	0.00170738	0.131391	0.15325	0.110417	0.0267308	0.110357	0.0704722
0.000587268	0.00131337	0.196256	0.162915	0.07431	0.0504754	0.166071	0.0831821
0.000595948	0.00166539	0.133948	0.145349	0.118329	0.037683	0.132793	0.0870647
0.00321637	0.00189394	0.166448	0.146451	0.0804057	0.0502008	0.141501	0.128054
0.00319767	0.00121816	0.157658	0.10651	0.109867	0.0757576	0.144425	0.0827526
0.00332226	0.00246914	0.137423	0.134771	0.0898204	0.0362319	0.124585	0.150359
0.00282869	0.00221435	0.146432	0.161142	0.0712696	0.0372024	0.129199	0.0505391
0.00403747	0.00177649	0.154321	0.124081	0.0718391	0.0614303	0.102713	0.0729395
0.00151405	0.00055371	0.184421	0.132006	0.0661676	0.0528541	0.113169	0.126172
0.00135826	0.000809061	0.158871	0.168792	0.0817587	0.0561257	0.148157	0.0883493
0.00154996	0.00060024	0.162565	0.14845	0.0742804	0.0455872	0.157461	0.0902935
0.00172216	0.000694444	0.17779	0.132325	0.0726744	0.0441816	0.107911	0.0631313
0.00189753	0.000635163	0.19671	0.145688	0.0673367	0.0318471	0.144039	0.073087
0.00232558	0.000809061	0.150449	0.142087	0.0717896	0.0516681	0.104743	0.0580169
0.00193798	0.00109218	0.143147	0.166063	0.0702811	0.0416667	0.0929452	0.0894277
0.00139054	0.00093006	0.14292	0.147263	0.0720217	0.0532453	0.0982318	0.0657895
0.00139324	0.000823045	0.151976	0.0936693	0.0748767	0.0426845	0.0899281	0.0529918
0.00219298	0.000799508	0.13497	0.111198	0.131283	0.0311943	0.113133	0.0664452
0.00206125	0.000745379	0.145905	0.106655	0.0852023	0.042517	0.0753233	0.0553543
0.00182398	0.000960219	0.142818	0.141556	0.0549418	0.0481256	0.0921724	0.0751021
0.0015507	0.00124938	0.146599	0.138362	0.10036	0.0438242	0.138427	0.0542636
0.00152358	0.000843373	0.183416	0.140535	0.078405	0.0437341	0.0974659	0.0683807
0.00235849	0.000838047	0.157784	0.151699	0.0726744	0.0361063	0.115454	0.0560036
0.0011878	0.000582751	0.155881	0.156428	0.095856	0.0455872	0.120163	0.0636132
0.00137904	0.000280773	0.207979	0.130118	0.0725426	0.0273523	0.0939496	0.0395507
0.00108108	0.000775194	0.170511	0.146224	0.0851644	0.0560996	0.102955	0.0564798
0.000934477	0.000622313	0.159944	0.143881	0.0840336	0.0352212	0.11194	0.0573019
0.00147232	0.000528541	0.169377	0.149857	0.0980969	0.0716212	0.0962339	0.0621449
0.000951992	0.00112803	0.142799	0.156842	0.102384	0.0635163	0.0930993	0.0626995
0.00093423	0.000516529	0.138889	0.130376	0.101293	0.0716212	0.0944767	0.0793651
0.000978621	0.000400641	0.171401	0.139311	0.0842318	0.0525348	0.106838	0.0845309
		0.166667	0.201768	0.0724912	0.0584795	0.0908265	0.0528417
		0.136826	0.13375	0.0738189	0.0407925	0.107275	0.0492126
		0.148729	0.170308	0.11108	0.0502008	0.0925283	0.0697233
		0.149753	0.143579	0.123085	0.0419629	0.101436	0.0661751
		0.17165	0.160888	0.110027	0.053267	0.130701	0.0865703
		0.176707	0.168975	0.102264	0.0418693	0.117716	0.0537452
		0.16572	0.133917	0.108178	0.0651551	0.103345	0.075
		0.142499	0.144668	0.134582	0.0497725	0.112251	0.0541407
		0.137525	0.189184	0.105042	0.0417263	0.120289	0.0438853
		0.162843	0.161499	0.0790068	0.0533468	0.140944	0.0318066
		0.175656	0.162791	0.0775271	0.0375896	0.102765	0.0516796
		0.160741	0.154321			0.0998858	0.0693259
		0.132457	0.145966			0.0826251	0.0898542
		0.1472	0.141925			0.126984	0.0922509
		0.18509	0.138545			0.114458	0.0396017
		0.126937	0.159407			0.12383	0.0428082
		0.118432	0.147059			0.116776	0.0669344
		0.150677	0.146689			0.0677851	0.0390451
		0.148946	0.144263			0.076864	0.0339443
		0.144957	0.141501			0.0920348	0.0453571
						0.101476	0.0533136
						0.0948767	0.049682
						0.0596184	0.0512631
						0.06506	0.0230434
						0.0437063	0.0210286
						0.0484496	0.034926
						0.0546448	0.0462474
						0.0669203	0.0402047
						0.0662995	0.0365004
						0.0402223	0.0460854
						0.0814241	0.0378215
						0.0662651	0.03781
						0.0653506	0.0692137
						0.0794339	0.0498229
						0.0828945	0.053389
						0.0968992	0.0488169
						0.0854167	0.0682044
						0.0863679	0.0671551
						0.0942076	0.0367107
						0.0816993	0.0387597
						0.0919359	0.0546192
						0.0695147	0.0746587
						0.0896368	0.0536376
						0.0815993	0.046596
						0.0689061	0.0301932
						0.0751793	0.0318471
						0.0766479	0.0306783
						0.0821524	0.0375896
						0.073982	0.0494723

## Sheet: Figure 3C
No. of processively moving
KIF13B WT (Tyr)	KIF13B WT (DeTyr)	KIF13BΔtail (Tyr)	KIF13BΔtail (DeTyr)	KIF13BV178Q (Tyr)	KIF13BV178Q (DeTyr)	KIF13BK414A (Tyr)	KIF13BK414A (DeTyr)
100.79	73.15	153.67	210.06	109.34	23.83	140.99	77.69
72.36	56.74	96.54	96.74	86.61	74.22	142.03	54.76
90.45	83	81.79	98.13	79.31	43.56	133.14	108.61
131.56	81.28	92.51	98.44	100.68	49.19	92.58	49.05
147.72	75.62	98.31	120.02	138.98	44.18	75.48	69.26
103.32	118.08	131.01	125.43	80.95	55.19	91.47	59.84
130.43	71.14	61.02	49.97	96.02	102.42	86.33	65.01
100.78	50.45	89.22	95.27	78.2	76.56	48.54	71.99
74.87	36.81	114.08	107.25	92.86	44.42	91.64	64.3
35.72	37.79	116.26	111.8	78.99	62.09	83.52	43.31
101.35	9.78	107.97	89.1	89.69	34.93	101.55	57.37
44.98	33.82	92.09	114.96	74.26	18.55	74.74	59.41
51.92	74.48	76.05	77.65	88.06	48.02	72.69	52.27
61.55	63.12	91.9	121.54	145.88	55.33	71.13	48.68
85.88	75.57	95.29	93.55	95.3	35.81	163.64	58.15
90.45	55.12	102.31	118.39	64.66	43.78	196.7	51
100.85	77.89	93.3	95.5	90.96	41.56	101.79	34.28
172.28	56.25	95.24	96.4	84.23	45.14	92.71	62.55
144.76	22.14	103.67	78.25	150.03	78.72	102.64	61.7
122.37	44.41	77.83	83.75	91.06	67.17	87.29	69.06
75.21	54.27	87.3	143.23	118.45	69.49	105.78	55.72
103.34	26.8	95.73	74.48	90.93	36.29	79.71	60.26
126.1	45.64	97.98	106.47	151.77	46.57	97.08	34.75
84.04	49.05	100.55	93.14	119.37	22.58	86.66	39.89
59.62	57.27	77.09	91.05	68.3	70.8	96.74	47.81
87.93	34.68	86.79	101.28	87.14	81.48	83.45	39.87
94.38	28.36	99.99	98.21	86.94	78.4	83.77	30.87
111.98	46.68	111.11	98.91	110.46	44.72	122.96	57.46
77.06	27.56	105.23	94.76	101.01	51.21	102.16	76.7
72.31	30.47	91.93	100.9	98.56	53.35	106.25	81.5
87.69	67.42	84.27	97.69	136.6	26.29	112.42	75.47
115.11	42.91	119.01	98.41	93.97	59.78	166.46	85.04
111.25	41.85	90.51	96.29	137.71	38.83	139.89	93.24
102.35	48.21	105.1	95.08	100.03	65.83	144.55	137.14
126.62	31.01	106.53	63.33	130.48	99.34	154.68	79.3
129.21	89.63	85.43	83.48	106.88	47.51	132.08	161.03
105.61	62.01	94.95	85.55	84.34	40.65	135.22	54.13
165.82	82.91	97.33	77.63	74.22	77.78	110	78.12
101.84	33.74	117.22	83.48	86.77	57.76	121.2	135.13
93.46	54.22	104.49	105.61	82.24	62.69	154.33	94.62
99.99	36.57	98.02	93.51	80.24	50.65	166.04	94.69
118.91	50.77	104.73	86.22	76.43	41.96	115.57	66.04
121.39	46.44	124.86	96.47	81.1	32.76	151.46	75.75
147.36	54.22	93.05	88.53	77.99	50.12	103.2	56.49
129.54	63.88	93.75	108.81	79.33	46.29	92.26	92.23
94.4	68	87.29	95.12	83.68	62.99	93.51	70.46
82.76	40.12	89	61.11	87	52.69	94.02	55.13
138.95	49.46	82.38	72.93	138.92	27.51	113.43	71.16
122	43.6	88.89	69.67	98.4	46.31	74.77	51.2
116.68	60.17	93.44	95.65	62.33	53.16	96.18	80.43
103.52	73.07	88.05	82.81	111.08	54.1	136.39	58.11
92.02	58.72	121.6	94.96	91.26	51.54	102.01	63.47
156.01	53.61	105.3	102.51	79.04	44.57	112.61	57.58
68.56	34.08	102.48	105.7	99.4	39.39	125.47	65.03
81.62	20.53	140.53	87.92	86.76	30.95	90.56	42.36
79.04	45.34	113.12	98.81	89.37	66.11	103.78	60.49
64.3	45.5	108.08	97.22	92.21	43.48	117.67	61.37
100.47	38.64	114.45	101.26	115.05	83.22	91.92	66.56
59.66	82.47	93.05	101.98	119.62	78.41	95.64	57.99
61.47	31.47	90.82	85.68	113.02	83.22	98.59	75
66.04	29.29	113.06	90.71	97.05	56.75	111.76	86.76
		110.17	136.34	73.93	58.66	88.59	48.21
		88.05	90.38	83.54	35.97	104.44	52.71
		98.98	115.08	128.38	55.09	89.81	65.71
		101.19	91.2	140.69	42.66	100.28	68.34
		114.12	104.28	124.02	58.45	132.74	88.68
		115.33	114.18	123.31	48.35	115.57	51.5
		109.98	89.02	131.32	72.39	103.13	73.63
		96.29	96.26	162.82	57.06	100.18	55.66
		91.39	127.83	112.38	36.79	125.25	47
		106.45	109.13	90.57	58.92	150.95	29.81
		115.2	110	87.56	46.4	110.06	51.89
		108.62	104.28			104.43	70.44
		88.4	98.63			86.38	90.73
		99.47	94.47			130.33	98.8
		122.16	93.62			122.58	36.35
		84.27	107.71			127.71	45.85
		78.57	99.37			114.42	71.69
		101.81	99.12			61.25	41.82
		99.35	97.48			78.89	36.35
		95.67	95.61			89.61	44.16
						92.21	50.51
						93.14	49.66
						60.3	43.92
						60.59	20.19
						40.57	19.3
						45.78	37.4
						58.52	44.81
						64.13	35.23
						57.35	39.09
						41.12	46.45
						84.2	37.13
						70.97	40.49
						69.99	71.16
						82.49	51.38
						83.56	57.18
						99.63	49.21
						87.02	59.76
						80	71.92
						123.96	39.32
						82.5	38.55
						94.94	52.92
						72.19	68.54
						92.9	49.61
						84.66	49.9
						64.57	24.25
						65.03	34.11
						82.09	29.87
						76.99	30.97
						79.23	47.1

## Sheet: Figure 3D
Velocity
KIF13B WT (Tyr)	KIF13B WT (DeTyr)	KIF13BΔtail (Tyr)	KIF13BΔtail (DeTyr)	KIF13BV178Q (Tyr)	KIF13BV178Q (DeTyr)	KIF13BK414A (Tyr)	KIF13BK414A (DeTyr)
1.2738	1.36995	1.31995	1.44722	1.28995	1.21996	1.2776	1.37595
1.24522	1.29329	1.53995	1.31995	1.11996	0.85997	1.37595	1.20396
1.37773	1.50439	1.11796	1.54795	0.966633	1.23496	1.50566	1.33195
1.07463	1.14663	1.2789	1.10568	1.12829	1.33195	1.26662	1.39995
0.966633	1.28995	1.23746	1.36995	1.10568	1.21996	1.29054	1.34495
1.0092	1.34495	1.17107	1.14663	0.967239	1.39995	1.20996	1.39995
1.22853	1.22457	1.44995	1.31995	1.61494	1.26246	1.50595	1.24796
1.33773	1.43328	1.23496	1.10996	0.947967	1.24796	1.40884	1.38281
0.967966	1.39995	1.34495	0.887469	1.28995	1.28995	1.24796	1.44995
1.14663	1.34495	1.1371	1.13996	1.25996	1.25329	1.44995	1.07663
1.1371	1.43328	1.03196	1.14663	1.29195	1.60994	1.39995	1.28995
1.43328	1.33195	1.12996	1.28995	1.07596	0.896635	0.799972	0.839971
1.03196	1.37595	1.31195	1.20996	1.25996	1.15055	0.817971	0.987965
1.39662	0.884413	1.28995	1.46995	1.12996	1.61494	0.768545	1.01996
1.07425	1.34495	1.12996	1.34495	1.01425	1.34495	0.764418	1.18796
1.32662	1.27086	1.4854	1.41995	1.18929	1.41995	1.28995	1.04568
1.31745	1.28995	1.54795	1.46395	1.43328	1.20396	0.828542	1.03196
1.23087	1.29138	1.37595	1.21268	1.36329	1.41995	1.07496	0.966633
1.07496	1.29195	1.43328	1.02163	1.29086	1.39745	1.14663	1.34495
0.995755	1.23496	0.966633	0.751974	1.63594	1.44995	1.13996	1.20396
1.17269	1.18329	0.716642	0.817971	1.18329	1.41995	1.12996	1.15996
1.38722	0.966633	1.18246	1.50595	1.17269	1.50661	1.28995	1.41995
1.38662	1.33195	1.39745	1.39745	1.29195	1.29329	1.22596	1.24796
1.32904	1.18496	1.56995	1.61194	1.23496	1.23496	1.1371	1.35995
1.36129	1.38281	1.1971	1.12636	1.76394	1.37595	1.22596	1.05396
1.30567	1.37595	1.31329	1.43328	1.36329	1.43328	1.18246	1.50661
1.01096	1.29138	1.31329	1.4654	1.59194	1.41995	1.47423	1.18329
1.15842	1.42495	1.29138	1.25329	1.39995	1.50395	1.44995	1.18496
1.21774	1.34495	1.46995	1.45245	1.57994	1.54795	1.44995	1.21996
0.609979	1.41424	1.31995	1.41424	1.43328	1.23496	1.02246	1.28995
1.21996	1.07425	1.28995	1.36217	1.34495	0.891397	1.16853	1.39995
1.29062	0.933301	0.114663	1.29138	1.39795	1.14663	1.19296	1.45245
1.39828	0.699975	1.09451	1.28995	1.24796	1.17996	1.33195	1.8666
1.27162	1.36904	1.39995	0.987965	1.36329	1.61328	1.23496	1.28995
1.20996	1.35138	1.25996	0.994965	1.39662	1.21996	1.18329	1.13451
1.43328	1.03996	1.10246	1.35138	1.28995	1.39995	1.22457	1.1971
1.27086	1.28995	1.11996	1.20396	1.20396	1.03196	1.22853	1.1971
1.07425	1.32662	1.46395	1.15996	1.16871	1.01996	1.25996	1.33195
0.843047	1.48918	1.07496	1.29329	0.97535	1.28995	1.18496	1.28995
1.18196	0.933301	1.07496	0.969966	1.23662	1.01996	1.21996	1.28995
0.921144	1.31195	1.07596	1.12996	1.30907	1.12996	1.10568	1.71994
1.37595	1.29195	0.823305	1.23496	1.24218	1.03196	1.21996	1.18329
1.25329	1.20396	1.03196	1.07596	1.23746	1.43328	1.29195	1.01996
1.19996	1.10996	1.29195	1.29138	1.1971	1.29329	1.23496	1.54795
0.984966	1.29195	0.807472	1.1371	1.03196	0.955522	1.31995	1.21996
1.28995	1.28995	1.31329	1.40795	1.29062	1.01996	1.15496	0.966633
1.25329	1.43328	1.38281	0.901507	1.35138	1.61494	1.07596	1.43328
1.32303	1.21996	1.53995	1.23996	1.25996	1.34495	1.23496	1.39995
1.11451	1.28995	1.35138	1.31862	1.1547	1.14663	1.25329	1.29329
1.18282	1.45245	1.33773	1.38281	1.28995	1.14663	1.23496	1.14663
1.1971	1.30829	1.17381	1.43328	1.29195	1.03196	1.23496	1.259
1.39995	0.563057	1.18329	1.02596	1.33395	1.12996	1.24796	1.05425
0.982823	0.966633	1.20996	1.31195	1.02663	1.45773	1.1971	1.46395
1.31745	1.50395	1.07526	1.35395	1.37995	1.24218	1.35138	1.18716
1.16853	0.76783	1.41495	1.30095	1.09451	1.31745	1.21996	1.12996
1.47423	1.31745	1.36162	1.30905	1.10568	1.26796	1.20996	1.18329
0.921396	1.07451	1.26662	1.38281	1.20996	1.43328	1.31329	1.12218
0.837865	0.987965	1.20996	1.40884	1.23496	1.31745	1.20765	1.28995
0.789972	1.43328	1.25996	1.33773	1.29195	1.26662	1.22596	1.12218
1.26246	1.41995	1.37995	1.12218	1.23746	1.24796	1.26246	1.03633
0.724975	1.14663	1.46884	1.1536	1.30829	1.35995	1.19269	1.24796
0.702642	1.37595	1.04996	1.24696	1.12458	1.16853	1.10996	1.34495
1.27086	1.10996	1.39828	1.33995	1.25329	1.14663	1.16853	1.36329
1.34495	1.28995	1.34155	1.43328	1.41995	1.55995	1.1371	1.29138
1.11796	1.29195	1.27596	1.46195	1.29072	1.46395	1.26371	1.00441
1.10246	1.14663	1.27424	1.26129	1.08996	1.28995	1.26662	1.34495
1.25688	0.966633	1.38722	1.28995	1.39745	1.36217	1.28995	1.04568
1.36329	1.21996	1.27621	1.17381	1.18496	1.38281	1.22853	1.16853
1.1371	1.24522	1.34495	1.44424	1.14663	1.20996	1.26246	1.26796
1.25412	1.32662	1.1768	1.10246	1.41995	1.41424	1.07451	1.25329
1.18196	0.968299	1.38281	1.11163	1.28995	1.15996	1.22702	1.07496
1.34495	1.20396	1.29086	1.37595	1.29072	1.35138	1.18246	1.36329
1.44722	1.10996	1.28995	1.18246	1.35813	1.43328	1.41995	1.29195
1.39745	1.39795	1.0893	1.14663	1.39795	1.46395	1.22853	1.33195
1.14663	1.39662	1.26796	1.07526	1.18937	1.66494	1.38281	1.07496
1.28995	0.878303	1.42852	1.11451	1.40722	1.39995	1.34795	1.48661
1.24796	1.29195	1.32138	1.29195	1.38662	1.34495	1.14663	1.35138
1.03196	1.03196	1.24218	0.968299	1.33195	1.28995	1.15842	1.24218
0.430511	1.31995	1.07496	0.989965	1.31862	1.34495	1.29138	1.24796
1.18758	1.33195	1.07552	1.24796	1.24424	1.24796	1.26246	1.44995
1.38281	0.522839	1.21996	1.28995	1.28995	1.50661	1.37595	0.982823
1.21268	1.1516	1.01996	1.38281	1.25172	1.30231	1.30611	1.27424
1.11996	1.34495	1.12996	0.994965	1.56566	1.46395	1.239	1.32662
0.221485	1.0733	1.28995	1.61494	1.39709	1.61494	1.34495	1.23746
1.33395	0.679976	1.24796	1.41995	1.45245	1.60994	1.24996	0.963538
1.3671	1.12996	1.29329	0.947967	1.40722	1.55995	1.26662	1.09596
1.50456	1.46395	0.951395	1.07596	1.23087	1.44995	1.2738	1.25329
1.31195	1.35995	0.919968	1.14663	1.25329	1.36329	1.30567	1.45245
1.17269	1.48217	1.21996	1.44995	1.50439	1.61494	1.30829	1.10568
0.85997	1.09996	1.07425	1.28995	1.25329	1.07596	1.41995	1.10996
1.12996	1.41995	1.39995	0.966633	1.02246	1.23496	1.28995	1.23496
0.966633	0.876892	1.28995	1.37595	1.17269	1.28995	1.28995	1.39995
1.23496	1.07496	1.44995	1.15996	1.29195	1.50661	1.14663	1.10246
1.25996	0.335544	1.03196	1.0033	1.17663	1.23496	1.26246	1.34495
1.15269	0.85997	1.03996	1.16853	1.07425	1.20396	1.28995	1.39995
1.20765	1.15996	1.32662	1.02246	1.19996	1.50495	1.35138	1.23496
1.12829	0.982823	1.14663	1.45245	1.07535	1.55995	1.29329	1.03196
1.28995	1.43328	1.09996	1.29138	1.11796	1.33195	1.28995	1.50661
1.17596	1.20396	1.14663	1.20396	1.33195	1.39662	1.35995	1.34495
1.24796	1.25996	1.18329	1.55995	1.38662	1.28995	1.24796	1.39995
1.19551	1.11796	1.21996	1.93327	1.23746	1.28995	1.22596	1.25329
1.19269	1.07663	1.07496	1.07496	1.24796	1.28995	1.29195	1.29195
1.31995	1.20396	1.05663	1.50395	1.17107	1.23496	1.36329	1.47423
0.891397	1.07425	0.979966	1.18329	1.07496	1.29329	1.37595	1.11996
1.07596	1.50495	1.33195	1.12996	1.15496	1.26246	1.37595	1.0033
0.74361	1.41995	1.46395	1.07663	1.14663	1.20396	1.39995	1.29329
0.947967	1.20996	1.18329	0.85997	1.21996	1.18329	1.25329	0.969966
0.969966	1.48217	1.03996	1.04568	1.39995	1.1371	1.20396	1.39662
0.679976	1.15496	0.74361	1.38281	1.23996	1.29138	1.39995	1.20396
0.837971	1.41995	1.21996	1.50495	1.25329	1.22853	1.07596	1.18496
0.709975	1.50495	1.54795	1.12996	1.24796	1.25996	1.35995	1.25329
0.781791	1.35995	1.14663	1.25329	1.23746	1.57994	1.34495	0.815971
0.931967	1.50661	0.832471	1.28995	1.18329	1.34495	1.38281	0.914968
1.5254	0.989965	0.754974	1.15996	1.32662	1.20765	1.14663	1.29195
1.39795	1.44995	1.07496	1.03196	1.29195	1.39995	1.39995	1.82994
1.57071	1.39995	0.914968	1.11996	1.22596	1.24218	1.10568	1.0733
1.40884	1.43328	1.21996	1.14663	1.19551	1.22853	0.967466	1.40884
1.33195	1.39995	0.85997	1.41424	1.33195	1.34495	1.31329	1.21774
1.07425	1.0733	1.15996	1.61494	1.02612	1.36329	1.50495	1.00996
1.21996	1.21996	1.0033	1.10568	1.21996	1.02163	1.1971	1.54795
1.12996	0.458903	0.939967	0.955522	1.29195	1.23746	1.37595	1.33195
1.07496	1.11996	0.933301	0.951395	1.22853	1.01173	1.33195	1.44995
1.18329	1.43328	1.07596	0.896635	1.39995	1.44281	1.23496	1.19551
1.29329	1.22496	1.07596	1.18496	1.18246	1.21268	1.36329	1.17107
1.0092	1.29195	1.07596	0.969966	1.29107	1.1371	1.23496	1.20396
1.21774	1.01996	1.03996	1.03196	1.28995	1.39662	1.03196	1.41424
1.25329	1.28995	0.987965	1.12996	1.29086	1.24796	1.10568	1.20396
1.12996	1.12996	1.50495	1.18496	1.30395	1.24796	1.41424	1.34495
0.84897	0.994965	1.24796	0.933301	1.25496	1.39662	1.29195	1.14663
1.03196	0.85997	0.987965	1.07552	1.34329	1.29195	1.20178	1.29329
1.00441	1.50495	1.35995	0.775973	1.46995	1.24796	1.21829	1.18496
1.31995	1.29086	1.12996	1.23496	1.29086	1.03552	1.28995	1.04871
1.12218	1.11796	1.29329	1.07496	1.21996	1.12996	1.59194	1.67594
1.18246	1.67594	1.01996	1.01996	1.31745	1.21996	1.17107	1.33195
1.39995	1.57994	1.35995	0.85997	1.23087	1.1371	1.23746	1.07425
1.15996	0.994965	0.768545	1.77494	1.14663	1.17107	1.50661	1.35995
0.922825	1.37595	1.33195	1.29329	1.28995	1.34495	1.29138	1.64661
1.63328	1.38722	1.18246	1.23496	0.974633	1.20396	1.20396	1.28995
0.878303	1.31745	1.15996	1.07552	1.50395	1.50395	1.35395	1.07596
1.25996	1.18246	1.20396	1.47745	1.23662	1.31995	1.30829	1.34495
	1.34495	1.17329	1.07663	1.39662	1.21774	1.46995	1.39662
	1.35995	1.07496	1.31745	1.43328	1.31995	1.16996	1.36329
	1.39995	1.37226	1.1371	1.50495	0.987965	1.26246	0.966633
	1.39995	1.54795	1.14663	1.50661	1.14663	1.46995	1.31329
	1.23496	1.31995	1.5254	1.47423	1.29107	1.33773	1.0752
	1.50661	1.36904	1.33995	1.46395	1.39662	0.897111	1.41995
	1.24796	1.38918	1.41424	1.39995	1.30905	1.19551	1.18496
	1.03196	1.52328	1.35138	1.33195	1.25996	0.799972	1.28995
	1.35995	1.35395	1.43328	1.64661	1.46995	1.41995	1.32395
	1.25329	1.24796	1.38662	1.32662	1.28995	1.28995	1.41995
	1.1971	1.33773	1.59194	1.33245	1.05842	1.25996	1.11451
	0.982823	1.03196	1.52595	1.18329	1.28995	1.46995	1.03196
		1.24496	1.37595		1.41995	1.41995	1.25329
		1.22853	1.4061		1.35995	1.31995	1.04568
		1.31995	1.34495		1.29329	1.23596	1.07425
		1.06232	1.45245		1.55995	1.23087	1.34495
		1.24218	1.28995		1.35995	1.32662	1.29195
		1.16129	1.34113		1.33567	1.20396	1.1371
		1.0933	1.27086		1.43328	1.10996	1.44281
		1.29072	1.43328		1.44995	1.20396	1.29195
		1.01096	1.25996		1.61494	1.36995	1.28995
		1.09227	1.41424		1.50495	1.26662	1.28995
		1.45245	1.37595		1.37595	1.25087	1.16853
		1.22853	1.30829		1.50495	1.37595	1.28995
		1.0933	1.1971		1.54795	1.11863	1.55995
		1.1971	1.44424		1.18329	1.21268	1.50661
		1.11796	1.43841		1.39745	1.33195	1.11996
		1.43328	1.39795		1.21774	1.42495	1.22702
		1.16853	1.20396		1.50495	1.0882	1.53995
		1.09996	1.11863			1.28995	1.50495
		1.22853	1.38281			1.15765	1.43328
		1.29195	1.27996			1.35395	1.20996
		1.47423	1.31995			1.42495	1.39662
		1.39745	1.38281			0.673643	1.28995
		1.22596	1.39745			1.23364	1.43328
		1.36995	1.22853			1.50495	1.53245
		1.71994	1.34495			1.14663	1.59709
		1.50495	1.10246			1.38281	0.891397
		1.36162	1.2738			1.37595	1.02246
		1.28995	1.26796			1.46884	1.12139
		1.36217	1.30611			1.38722	1.44995
		1.38281	1.37595			1.25496	1.39995
		1.26246	1.29424			1.37878	1.3671
		1.38281	1.43328			1.32662	1.33195
		1.29107	1.28995			1.47423	1.50661
		1.20113	1.07425			1.41642	1.28995
		1.29138	1.43328			1.47423	1.55995
		1.29062	1.38281			1.43328	1.29329
		1.18246	1.35138			1.48841	1.18329
		1.26129	1.27424			1.71994	1.31995
		1.32662	1.31195			1.36995	1.16496
		1.29138	1.36217			1.44662	1.31745
		1.43995	1.07542			0.994965	1.07425
		1.50595	1.40256			1.36329	1.28995
		1.28995	1.24218			1.22596	1.54795
		0.905683	1.62851			1.55995	1.37595
		1.15621	1.0033			1.55995	1.44995
		1.39828	1.23087			1.0893	1.22457
		1.30567	1.34495			1.68327	0.734974
		1.52149	1.29138			1.28995	1.71994
		1.50566	1.32303			1.39795	1.32662
		1.37595	1.39662			1.31195	1.41424
		1.42495	1.47423			1.16853	1.53995
		1.30567	1.1371			1.1129	1.61328
		1.43995	1.39795			1.46395	0.781791
		1.38281	1.39062			1.61328	1.46395
		1.30101	1.50439			1.41424	1.55137
		1.381	1.45852			1.44995	1.34495
		1.38281	1.44722			1.39995	1.43328
		1.30829	1.41995			1.80794	1.43328
		1.35745	1.39062			1.43328	1.29195
		1.03196	1.32303			1.28995	1.18196
		1.55995	1.42852			1.30101	1.43328
		1.35395	1.50439			1.48395	1.43328
		1.47745	1.40722			0.916158	1.46395
		1.15842	1.45773			1.46995	1.28995
		1.18196	1.27693			1.50439	1.43328
		1.29107	1.28995			1.29138	1.19269
		1.48217	1.10396			1.39745	1.36995
		1.29107	1.36904			1.76394	1.21996
		1.30829	1.33329			1.07596	1.52884
		1.29072	1.23329			1.33773	1.29329
		1.28995	1.2544			1.44995	1.46395
		1.40884	1.28995			1.34495	1.11996
		1.37995	1.24796			1.28995	1.43328
		1.26662	1.75137			1.36995	1.20396
		1.33773	1.38662			1.50495	1.50395
		1.13451	1.21829			1.5054	1.31745
		1.21774	1.1371			1.44281	1.79327
		1.22596	1.36217			1.37995	1.29138
		1.35138	1.48395			1.37226	1.55995
		1.07496	1.50439			1.35138	1.46995
			1.34904			1.10996	1.19551
			1.36129			1.21048	1.59709
						1.23496	1.43328
						1.53995	1.55995
						1.33567	1.40884
						1.41995	1.50495
						1.07425	1.50661
						1.77494	1.41995
						1.75661	1.44995
						1.44995	1.45773
						1.45162	1.01425
						1.28995	1.33195
						1.31995	1.36329
						1.24796	1.41995
						1.40528	1.50566
						1.58494	1.4854
						0.955522	1.61494
						1.53245	1.55995
						1.53995	1.59194
						1.44281	1.55995
						1.42495	1.18496
						1.63594	1.34495
						1.21268	1.53995
						1.67594	1.1371
						1.05107	1.54795
						1.22662	1.44995
						1.04568	1.27424
						1.41995	1.43328
						1.42495	1.07425
						1.37595	1.33195
						0.665431	1.35995
						1.43328	1.21996
						1.54795
						1.50661
						1.50566
						1.30829
						1.67594
						1.25996
						1.47423
						1.01425
						1.37595
						1.55995
						1.31995
						1.19551
						1.21996
						1.43328
						1.41995
						1.53328
						1.41995

## Sheet: Figure 3E
Run Length
KIF13B WT (Tyr)	KIF13B WT (DeTyr)	KIF13BΔtail (Tyr)	KIF13BΔtail (DeTyr)	KIF13BV178Q (Tyr)	KIF13BV178Q (DeTyr)	KIF13BK414A (Tyr)	KIF13BK414A (DeTyr)
5.9125	2.6875	3.01	4.6225	2.58	3.7625	7.31	3.5475
2.795	3.3325	3.01	4.3	4.73	1.3975	5.0525	1.935
3.5475	3.01	5.9125	2.15	3.655	7.4175	19.0275	2.4725
4.1925	4.6225	3.7625	3.44	11.825	2.6875	3.7625	3.1175
5.375	4.6225	3.7625	5.2675	3.87	2.0425	8.2775	4.1925
5.2675	6.7725	2.58	4.4075	12.1475	2.365	5.6975	3.225
6.9875	1.8275	2.58	1.72	7.525	3.01	6.45	1.8275
6.45	5.0525	5.16	2.15	11.2875	1.935	5.6975	2.2575
6.02	2.2575	1.935	5.0525	10.32	1.935	6.1275	8.2775
6.02	2.4725	20.5325	3.44	4.515	1.72	9.7825	2.795
6.1275	2.58	7.31	4.085	7.2025	2.365	6.02	3.225
6.3425	1.8275	2.15	1.29	5.16	1.8275	6.3425	4.3
15.3725	2.58	3.225	5.0525	4.3	1.8275	8.6	3.655
11.395	2.4725	2.6875	1.3975	5.16	1.505	3.87	3.655
7.31	2.58	3.225	4.73	12.3625	2.58	4.3	2.15
8.2775	3.44	4.6225	1.6125	5.4825	5.0525	15.48	4.1925
12.255	6.1275	4.1925	1.935	4.6225	2.365	4.8375	6.1275
6.235	3.44	6.665	3.7625	5.375	1.935	5.6975	3.7625
3.9775	1.505	5.4825	4.085	6.1275	2.0425	3.87	4.1925
9.1375	2.15	3.9775	5.375	7.4175	3.44	6.45	2.795
7.31	2.9025	2.365	2.2575	4.4075	2.365	7.2025	3.9775
4.73	4.3	3.87	1.505	7.31	2.15	5.59	3.1175
5.4825	5.375	2.365	1.1825	7.095	2.58	16.6625	1.505
6.7725	2.9025	5.4825	1.505	3.655	1.6125	5.805	1.8275
4.945	3.225	1.72	1.8275	7.8475	3.655	9.03	3.655
6.665	3.7625	2.9025	2.365	6.665	3.01	10.75	2.58
7.31	4.8375	2.4725	2.795	3.7625	2.4725	7.4175	5.375
6.1275	7.525	0.9675	1.3975	4.73	2.15	6.1275	5.2675
5.9125	2.365	1.8275	1.935	3.7625	2.365	9.9975	3.44
6.665	1.8275	2.6875	1.8275	4.8375	1.935	4.73	2.365
7.4175	1.8275	1.505	2.9025	5.4825	3.225	4.1925	2.15
5.4825	3.7625	2.15	3.87	6.7725	3.01	4.4075	6.88
11.2875	2.0425	2.4725	3.225	3.655	2.795	7.6325	3.87
4.1925	1.6125	2.4725	2.365	6.5575	3.44	6.235	3.01
6.1275	2.0425	3.87	3.7625	5.6975	4.4075	8.385	2.2575
7.6325	2.58	4.4075	3.225	4.3	2.365	10.32	3.225
15.48	4.085	2.365	9.245	4.8375	3.225	2.0425	3.225
13.6525	3.7625	11.9325	2.365	6.235	12.04	1.8275	2.9025
6.665	2.58	2.2575	1.935	9.9975	2.58	8.0625	5.9125
11.2875	5.16	2.6875	4.3	4.6225	2.0425	9.7825	2.6875
7.8475	2.6875	1.8275	2.365	9.3525	2.2575	5.59	3.9775
6.5575	2.365	1.29	2.6875	3.655	2.795	6.7725	5.2675
4.6225	2.6875	1.075	4.8375	4.945	3.01	8.7075	2.9025
4.945	2.0425	6.235	1.505	4.515	2.58	7.955	2.6875
4.515	5.59	1.1825	4.73	8.0625	3.01	8.7075	7.6325
4.4075	3.1175	1.075	2.4725	4.73	3.5475	6.665	2.365
7.6325	2.15	2.2575	1.935	5.9125	7.2025	3.87	3.7625
7.4175	2.0425	1.935	1.8275	4.73	2.15	11.2875	2.6875
3.7625	1.935	2.15	1.6125	3.3325	2.15	12.04	1.6125
3.9775	2.2575	1.1825	3.655	2.6875	1.6125	2.58	2.15
5.0525	9.46	7.6325	7.955	5.59	2.0425	2.2575	3.01
5.375	3.655	4.73	1.8275	8.7075	1.6125	5.805	3.5475
5.0525	6.1275	4.3	8.9225	3.7625	2.9025	6.3425	5.375
5.59	1.29	0.86	3.44	2.795	2.15	6.88	3.44
13.0075	2.2575	4.1925	1.29	9.5675	3.5475	3.87	19.2425
6.02	1.72	3.5475	1.075	3.5475	1.6125	12.3625	2.365
5.9125	2.6875	3.225	1.29	6.665	2.0425	8.2775	1.8275
4.945	4.73	3.01	1.505	3.44	2.0425	8.4925	2.9025
9.675	5.16	1.935	2.58	2.365	2.0425	4.3	2.795
6.1275	3.7625	2.4725	2.15	6.9875	7.8475	7.955	3.87
5.59	1.72	7.525	1.8275	4.085	2.58	8.2775	3.87
7.2025	1.72	4.4075	4.1925	7.095	5.4825	4.945	1.1825
4.515	2.2575	8.2775	4.515	3.87	4.3	8.2775	3.3325
6.02	3.1175	2.9025	3.3325	2.365	5.6975	8.385	1.3975
3.655	4.515	1.29	4.4075	6.9875	2.0425	7.6325	4.3
4.8375	7.525	2.6875	3.44	6.665	3.5475	4.6225	1.6125
4.085	15.8025	7.4175	4.4075	11.18	6.3425	6.45	3.655
2.9025	2.4725	2.58	1.72	4.1925	5.375	4.3	2.2575
5.4825	2.365	1.935	5.6975	13.545	2.15	5.375	8.815
5.59	6.02	1.8275	2.365	6.02	3.01	5.0525	7.6325
6.7725	4.945	2.58	4.1925	10.105	2.0425	8.0625	4.8375
5.0525	6.88	1.935	5.0525	7.2025	2.15	5.2675	1.935
5.59	2.0425	1.29	2.795	5.805	4.3	4.945	2.0425
5.6975	2.9025	7.525	2.2575	4.3	2.58	3.3325	4.8375
5.805	4.085	2.15	2.0425	4.515	3.3325	5.4825	4.515
6.45	2.2575	2.9025	3.9775	5.2675	3.87	6.3425	3.01
3.3325	6.9875	1.075	5.375	15.3725	2.4725	4.1925	2.9025
6.1275	4.085	1.935	2.0425	8.7075	4.1925	6.5575	1.8275
5.375	1.6125	1.075	2.365	16.0175	2.0425	4.085	1.3975
8.815	2.0425	1.6125	1.935	4.6225	2.58	4.945	1.3975
6.9875	1.72	3.3325	2.0425	5.805	3.1175	5.6975	2.0425
6.235	7.8475	2.15	3.44	8.6	6.02	3.9775	1.8275
7.31	5.59	3.87	5.375	3.9775	2.15	0.035475	3.44
6.1275	8.7075	1.935	2.6875	15.48	3.225	6.7725	3.01
4.4075	4.1925	1.6125	8.17	3.87	3.1175	7.525	5.59
3.225	2.795	3.01	4.3	10.965	1.935	2.795	2.58
4.1925	2.4725	2.6875	6.45	4.515	3.655	10.4275	1.8275
8.385	2.15	2.58	7.4175	10.8575	2.365	13.0075	3.01
5.4825	5.4825	3.655	7.8475	2.795	4.085	4.085	1.3975
4.3	5.805	2.6875	3.87	8.17	2.58	3.655	1.935
7.2025	2.795	3.5475	3.87	5.16	2.2575	2.795	3.3325
7.095	2.2575	2.58	4.8375	11.2875	4.73	5.59	5.375
5.2675	2.795	1.72	1.3975	6.1275	2.15	4.8375	2.4725
5.9125	3.44	5.805	4.1925	11.18	1.935	6.5575	2.365
5.0525	2.4725	3.01	3.9775	3.3325	4.8375	7.2025	2.58
6.02	3.5475	3.44	4.1925	14.7275	5.2675	1.8275	3.655
3.87	2.6875	3.7625	1.505	15.1575	1.72	3.7625	4.945
8.17	2.365	1.8275	1.8275	7.095	4.085	4.73	5.805
8.0625	2.6875	3.44	6.235	10.2125	2.4725	7.2025	3.3325
7.095	1.935	4.4075	1.505	11.2875	1.935	9.7825	3.5475
5.4825	5.9125	2.2575	2.58	4.515	4.6225	4.3	1.72
5.375	1.6125	2.365	3.5475	14.19	1.935	4.3	2.15
5.6975	4.6225	5.9125	2.4725	3.87	3.655	5.6975	3.1175
7.31	4.085	1.8275	5.805	3.87	3.01	5.59	2.6875
10.965	2.6875	1.1825	1.29	6.45	2.58	10.2125	5.9125
10.965	3.5475	2.4725	4.1925	5.4825	7.74	8.6	4.085
8.9225	4.1925	1.6125	4.945	3.1175	2.0425	9.89	2.6875
11.61	2.58	1.8275	3.9775	7.2025	6.235	7.2025	3.7625
13.0075	2.795	4.4075	2.365	6.235	2.6875	5.4825	2.0425
11.5025	3.9775	1.505	4.085	5.59	16.0175	2.795	2.6875
10.6425	3.3325	5.6975	10.535	7.2025	4.73	3.9775	1.29
5.16	2.795	10.8575	1.29	6.5575	3.225	6.02	4.73
7.525	1.8275	3.44	1.8275	12.1475	2.0425	4.6225	2.15
7.6325	5.4825	1.1825	3.655	9.3525	2.4725	6.665	3.7625
12.04	2.9025	1.8275	2.795	15.3725	2.795	3.01	2.4725
9.1375	3.01	2.4725	1.29	5.2675	3.01	5.0525	1.3975
9.675	2.58	8.0625	5.6975	4.73	2.9025	3.1175	5.805
6.9875	2.58	2.6875	2.2575	13.33	8.4925	4.945	3.5475
6.665	3.655	3.3325	2.2575	9.9975	1.935	8.4925	3.1175
8.9225	4.4075	1.29	2.58	8.17	2.365	9.03	2.0425
7.74	4.6225	1.075	4.8375	4.515	3.225	7.31	1.72
6.88	3.3325	3.44	5.0525	13.0075	4.085	6.235	4.3
5.59	5.16	6.88	2.0425	3.225	4.1925	18.49	4.73
5.805	2.15	5.2675	2.0425	6.5575	2.0425	10.75	2.2575
7.6325	2.365	2.58	4.515	5.805	2.58	8.17	1.505
6.88	3.01	5.6975	2.15	6.02	2.2575	10.535	2.15
9.46	1.935	6.1275	1.8275	11.9325	2.9025	8.7075	7.095
6.88	2.15	1.29	4.085	9.245	2.0425	10.6425	4.4075
7.095	2.0425	2.9025	1.505	7.095	2.9025	8.9225	4.8375
10.105	6.1275	1.29	7.31	13.545	2.15	4.3	4.73
4.515	4.515	0.9675	3.3325	6.9875	2.15	7.095	2.2575
6.9875	2.58	1.72	2.15	8.9225	2.4725	4.73	3.225
6.1275	5.375	3.225	1.6125	7.74	2.4725	7.74	2.6875
8.0625	2.795	4.085	2.58	9.9975	2.4725	12.7925	1.935
5.375	2.15	2.4725	1.1825	9.89	4.3	3.5475	1.6125
5.16	3.655	3.44	2.58	12.04	3.01	3.225	2.58
5.16	2.58	6.88	1.505	8.0625	2.365	3.655	3.655
6.02	2.2575	2.15	4.4075	7.095	3.3325	9.03	3.225
6.88	1.72	3.9775	3.01	5.2675	3.1175	6.02	4.945
7.2025	2.0425	1.935	2.365	18.8125	3.01	10.4275	3.01
6.5575	2.365	2.58	4.4075	26.23	2.58	6.02	2.795
6.9875	2.0425	2.9025	3.3325	6.5575	3.01	3.1175	2.58
5.4825	1.72	2.4725	1.075	5.4825	2.15	4.4075	4.6225
8.6	1.8275	6.9875	1.8275	8.6	2.4725	8.815	3.01
9.675	2.4725	2.2575	2.9025	5.6975	2.365	4.945	7.2025
6.235	2.9025	1.3975	2.58	5.16	2.58	6.45	2.4725
14.835	3.87	1.1825	2.365	5.0525	2.2575	5.805	2.9025
17.415	3.44	2.2575	6.665	3.9775	1.8275	4.1925	4.73
6.235	3.01	3.1175	6.02	13.0075	2.795	5.0525	4.515
7.6325	3.3325	3.5475	1.1825	5.9125	2.4725	8.4925	1.3975
5.16	3.44	5.0525	1.1825	2.795	3.01	8.9225	4.73
6.1275	2.2575	1.29	2.9025	6.88	2.0425	6.665	2.0425
4.4075	2.795	3.225	1.1825	5.2675	6.235	1.72	1.72
4.945	2.0425	2.795	1.505	16.8775	2.15	5.59	1.6125
4.8375	2.9025	8.815	1.6125	4.73	3.1175	3.87	3.01
1.935	9.3525	1.8275	1.1825	2.9025	2.365	6.88	13.8675
6.3425	4.945	1.1825	1.505	2.6875	3.655	10.105	3.3325
8.815	2.9025	2.58	1.29	3.44	2.365	6.88	3.87
5.4825	2.2575	2.58	1.29	5.2675	4.085	8.6	26.7675
4.6225	2.2575	4.4075	3.44	8.9225	1.935	6.9875	1.8275
5.59	1.935	2.4725	1.29	9.89	2.2575	3.1175	8.9225
8.7075	4.6225	1.075	1.29	11.7175	2.15	8.4925	3.225
5.59	2.6875	2.795	1.505	10.965	2.58	3.9775	6.1275
6.235	3.5475	3.655	3.7625	5.4825	2.58	3.44	3.1175
7.2025	4.085	2.58	2.58	3.44	3.9775	3.1175	3.01
4.945	3.3325	1.1825	1.29	5.16	1.935	4.73	3.87
3.01	3.1175	1.1825	4.4075	7.525	2.4725	4.6225	2.365
7.955	2.365	1.505	4.515	8.385	1.935	5.0525	6.3425
10.105	1.72	4.945	4.3	4.6225	2.0425	8.6	2.58
6.5575	1.72	6.9875	4.085	8.9225	2.4725	6.665	2.15
10.4275	3.655	5.16	9.46	5.805	5.6975	6.45	2.9025
5.0525	10.2125	2.2575	3.9775	7.2025	2.15	8.7075	3.3325
6.5575	1.505	1.075	1.72	7.955	2.58	10.535	2.365
5.9125	3.5475	3.9775	1.6125	3.225	2.365	10.2125	3.5475
10.4275	2.365	9.675	2.9025	2.9025	2.9025	8.0625	3.225
11.61	4.945	1.075	3.3325	4.4075	2.365	4.8375	2.2575
7.095	1.8275	4.515	15.05	5.59	2.6875	3.3325	1.8275
10.535	10.2125	2.365	8.385	5.9125	1.935	9.03	1.29
5.0525	3.7625	3.655	5.59	3.7625	1.6125	6.7725	2.58
4.8375	2.15	2.58	4.945	8.385	1.935	3.655	3.87
7.095	5.16	2.0425	2.6875	5.2675	2.58	9.46	2.4725
7.095	3.225	3.9775	2.2575	8.4925	2.4725	6.665	4.3
6.5575	2.9025	1.075	3.1175	2.365	1.935	6.02	3.3325
7.6325	3.655	1.8275	3.7625	3.5475	2.4725	3.655	2.795
9.3525	2.9025	1.3975	2.58	7.095	4.945	7.955	6.5575
5.805	3.44	2.4725	3.87	3.655	5.16	8.4925	1.72
5.6975	6.88	2.15	9.03	4.1925	3.5475	5.9125	2.2575
5.4825	3.225	1.29	3.1175	19.8875	2.6875	13.4375	2.795
5.16	3.5475	4.945	2.6875	2.6875	2.15	9.9975	4.4075
6.9875	1.8275	3.3325	2.2575	7.525	2.4725	8.9225	2.4725
5.9125	3.7625	1.3975	2.6875	1.935	3.5475	4.73	3.1175
6.88	1.72	1.6125	5.59	2.58	3.3325	8.2775	2.4725
9.3525	6.235	1.1825	6.02	4.4075	3.7625	6.665	2.795
6.45	4.3	3.3325	7.6325	4.515	2.365	3.01	1.72
7.31	4.515	4.8375	2.0425	6.5575	3.9775	7.4175	3.87
6.45	2.9025	1.72	12.685	15.5875	3.9775	6.45	3.3325
13.4375	3.01	1.72	2.795	17.845	1.8275	4.945	2.4725
8.9225	1.505	4.085	3.1175	3.7625	2.0425	19.0275	4.1925
4.4075	1.3975	4.1925	3.44	2.9025	2.365	8.4925	3.44
8.815	13.115	6.88	3.3325	2.6875	3.87	8.6	1.72
10.965	1.8275	1.8275	5.6975	4.4075	1.935	5.4825	2.2575
10.2125	5.9125	2.58	2.2575	4.4075	2.795	8.0625	1.72
7.4175	2.15	4.73	2.2575	3.3325	1.8275	7.4175	2.6875
7.955	8.0625	1.29	7.095	5.16	2.0425	5.4825	2.9025
7.6325	2.365	1.505	4.1925	9.46	1.935	5.0525	1.6125
8.17	7.2025	4.4075	7.8475	12.7925	2.2575	8.4925	1.935
8.17	4.1925	1.29	2.365	8.815	1.8275	5.805	3.44
7.955	4.4075	3.655	4.4075	2.9025	2.0425	7.095	2.365
9.46	8.2775	4.6225	6.3425	12.255	4.515	8.7075	1.8275
9.1375	2.2575	9.89	2.795	5.16	2.0425	5.0525	1.935
8.9225	3.5475	8.4925	1.8275	7.4175	2.2575	5.6975	1.505
8.0625	2.0425	5.9125	2.15	13.975	3.1175	3.9775	1.505
7.955	2.365	4.515	2.2575	5.2675	2.0425	13.0075	3.3325
4.4075	3.5475	2.6875	2.4725	2.2575	2.6875	9.46	1.935
4.8375	2.9025	5.805	1.6125	8.7075	3.225	4.515	1.505
14.835	2.4725	1.935	3.1175	9.03	5.2675	5.59	3.44
6.5575	3.1175	1.1825	4.4075	2.365	2.795	7.74	1.29
5.59	1.8275	4.6225	5.59	5.805	3.44	4.3	1.72
4.085	3.44	3.225	1.72	2.9025	4.4075	4.085	2.4725
5.4825	8.385	2.365	1.6125	6.665	3.44	4.1925	1.505
15.1575	4.3	3.1175	2.0425	6.1275	2.365	9.03	2.0425
7.74	1.72	1.935	2.58	4.73	3.1175	5.805	2.0425
6.3425	2.365	1.1825	2.58	5.9125	4.515	7.095	1.8275
7.8475	2.6875	1.8275	2.9025	8.17	3.225	6.5575	5.0525
4.6225	2.365	2.4725	1.1825	5.6975	2.9025	4.4075	3.655
3.225	3.225	2.58	6.665	6.9875	3.9775	5.16	7.4175
10.2125	3.01	1.29	1.935	5.6975	3.3325	3.44	4.1925
7.8475	5.375	1.075	5.6975	9.675	3.44	4.4075	1.935
7.4175	3.1175	1.6125	1.72	4.515	2.4725	5.6975	2.795
8.2775	5.0525	3.1175	1.1825	6.02	2.365	6.88	3.225
7.31	2.4725	5.16	5.59	5.2675	2.58	7.6325	1.8275
4.3	2.9025	5.375	1.505	4.8375	3.3325	6.45	1.29
4.1925	4.515	2.4725	1.3975	4.6225	9.7825	7.74	1.3975
6.5575	2.15	2.4725	1.505	5.4825	2.0425	10.965	3.5475
10.535	2.0425	5.0525	2.2575	5.6975	3.01	9.9975	4.085
5.6975	3.1175	3.3325	5.16	2.4725	4.3	8.385	2.2575
14.0825	4.085	3.225	1.1825	2.9025	4.1925	8.385	1.72
7.31	3.87	5.0525	1.72	4.945	3.655	14.405	3.01
8.2775	5.2675	3.01	4.3	2.2575	2.2575	5.59	1.8275
9.5675	5.16	3.87	3.01	10.75	1.935	4.1925	4.3
15.8025	3.655	1.505	2.2575	22.4675	3.225	9.1375	1.72
17.7375	2.795	1.935	1.935	3.3325	2.58	5.9125	1.6125
18.06	5.9125	1.1825	4.1925	2.4725	2.15	6.235	1.935
6.1275	5.4825	14.405	5.0525	2.58	4.085	6.1275	4.73
5.16	4.085	3.1175	7.095	2.2575	2.4725	4.73	1.935
6.235	2.365	3.01	4.515	9.245	3.5475	1.075	3.44
7.525	3.87	1.8275	2.9025	9.245	2.795	3.1175	5.59
7.8475	7.525	1.505	2.58	9.46	1.8275	4.3	3.01
4.8375	4.4075	2.0425	2.9025	9.9975	2.15	4.6225	2.2575
10.2125	2.365	4.4075	1.72	4.4075	2.4725	6.45	3.5475
10.4275	1.935	1.075	9.675	3.5475	2.0425	13.2225	3.5475
4.945	2.795	1.505	2.2575	3.5475	2.0425	10.4275	1.505
9.675	1.6125	1.935	2.2575	2.15	3.9775	8.4925	1.6125
7.31	3.44	3.9775	3.1175	3.87	1.935	4.945	3.5475
7.31	2.4725	3.7625	1.29	4.085	2.2575	3.9775	3.1175
4.945	1.935	1.6125	1.29	2.795	5.16	6.5575	2.365
9.03	2.0425	8.6	2.365	3.655	3.225	8.9225	1.935
7.6325	1.6125	2.0425	2.795	4.085	2.795	4.945	1.8275
5.9125	3.01	2.58	2.15	3.5475	3.9775	5.4825	4.6225
9.675	3.1175	2.6875	2.6875	6.3425	2.0425	5.16	1.935
12.04	2.6875	6.235	5.2675	5.4825	3.01	7.4175	6.235
12.1475	2.6875	2.58	2.4725	4.6225	2.15	5.375	5.0525
8.17	1.6125	1.075	4.4075	6.1275	4.3	17.9525	2.795
1.935	2.4725	4.8375	1.72	3.87	2.2575	5.59	2.365
3.01	5.2675	2.0425	3.5475	6.9875	3.7625	2.795	4.8375
6.9875	6.665	1.6125	2.4725	7.525	2.0425	3.01	2.365
2.15	2.365	5.805	5.0525	2.4725	2.2575	2.9025	2.4725
3.225	2.6875	1.29	2.0425	10.2125	3.44	3.9775	0.9675
3.5475	17.2	4.8375	4.8375	6.45	3.44	7.955	3.9775
6.5575	4.73	4.73	7.8475	3.87	3.01	7.74	2.9025
4.945	1.935	1.72	6.665	10.965	3.1175	5.6975	3.1175
5.805	6.02	3.225	2.6875	7.525	3.3325	6.665	1.6125
4.4075	2.9025	1.935	1.1825	4.3	5.16	6.7725	2.6875
9.7825	5.59	2.2575	1.6125	2.6875	3.655	2.4725	1.72
4.515	2.58	3.3325	1.505	2.795	3.5475	2.15	4.945
6.665	1.8275	1.72	3.01	4.945	2.15	4.4075	4.085
3.655	3.44	1.29	3.5475	4.3	2.795	5.805	1.935
5.805	2.795	2.795	1.935	3.87	2.2575	3.5475	5.375
7.095	3.7625	1.935	4.085	13.115	3.1175	7.095	2.15
6.45	1.72	1.935	3.655	15.695	2.9025	3.44	5.59
7.6325	1.6125	2.9025	2.4725	5.9125	2.4725	4.945	2.2575
9.5675	3.44	2.15	4.085	2.2575	2.2575	7.955	2.15
10.4275	3.1175	3.87	4.085	5.2675	2.2575	6.1275	4.6225
11.5025	8.6	2.4725	2.0425	5.0525	3.1175	9.46	2.6875
4.515	3.225	6.7725	4.4075	6.88	4.4075	5.9125	1.3975
10.2125	3.01	3.87	3.44	4.1925	1.935	5.59	4.6225
6.3425	4.515	4.515	3.01	5.59	4.6225	8.9225	3.44
6.1275	2.4725	1.72	1.8275	4.085	3.5475	6.88	1.6125
5.6975	3.1175	7.955	3.1175	5.4825	4.4075	9.9975	4.085
5.59	2.58	5.6975	9.675	8.9225	3.9775	10.105	7.74
4.6225	2.365	5.9125	9.46	3.44	2.0425	6.45	3.01
14.2975	2.15	4.3	4.6225	10.535	1.935	3.44	2.2575
7.74	2.6875	1.6125	3.87	9.1375	2.4725	3.01	2.15
5.375	3.01	3.1175	2.6875	6.45	2.58	3.87	3.1175
8.7075	1.6125	2.6875	5.16	6.88	2.6875	9.03	1.72
2.0425	2.4725	3.225	2.9025	5.2675	2.0425	3.5475	1.935
3.1175	4.73	4.6225	2.6875	4.73	3.44	3.01	2.365
5.59	2.365	3.3325	3.225	7.31	2.2575	5.2675	1.1825
4.6225	3.225	3.225	8.17	6.5575	5.59	4.73	1.72
4.3	9.5675	1.8275	2.58	5.805	1.8275	2.9025	2.795
8.6	5.6975	2.0425	2.15	7.525	2.58	3.44	3.01
7.2025	2.9025	1.29	2.9025	13.975	2.795	9.245	2.15
9.9975	3.01	1.1825	4.8375	8.9225	4.085	4.73	1.72
7.095	1.6125	1.935	2.4725	5.805	8.17	9.03	1.935
6.7725	3.01	4.3	3.44	11.0725	2.6875	9.89	1.8275
4.085	3.01	2.2575	4.4075	4.4075	4.3	7.6325	0.86
9.675	2.0425	1.935	2.9025	4.6225	2.58	3.3325	5.0525
7.8475	2.58	4.73	2.365	5.375	3.1175	4.515	1.6125
4.4075	3.225	2.58	2.4725	9.675	1.72	4.3	3.7625
3.1175	7.2025	5.0525	2.9025	7.8475	2.2575	3.87	2.4725
7.095	1.935	2.6875	5.6975	17.5225	4.6225	3.9775	1.72
3.1175	2.9025	4.085	3.5475	7.4175	2.795	10.6425	3.1175
4.3	2.6875	3.225	4.3	4.1925	2.0425	7.8475	1.8275
3.3325	3.1175	3.9775	2.6875	4.085	7.4175	7.095	2.58
5.375	2.6875	3.5475	1.29	4.6225	2.0425	6.1275	3.87
5.375	2.795	3.3325	6.7725	4.4075	1.72	5.0525	1.29
7.31	2.58	4.1925	2.9025	5.4825	2.2575	4.1925	2.15
2.58	1.935	1.6125	2.365	5.6975	2.6875	3.225	2.0425
7.31	2.2575	4.6225	1.72	6.45	2.0425	5.4825	2.15
3.87	7.74	5.805	4.6225	5.375	3.87	9.7825	1.8275
4.085	4.3	2.6875	3.5475	6.9875	2.0425	7.2025	1.1825
5.16	4.085	1.505	4.945	6.3425	3.7625	3.9775	3.01
2.6875	3.655	1.3975	4.945	8.4925	3.44	4.4075	2.0425
5.375	3.1175	1.6125	4.085	5.0525	1.935	13.0075	2.58
7.6325	2.9025	1.8275	3.01	5.0525	2.0425	4.8375	2.4725
5.4825	3.225	1.72	5.9125	4.1925	4.1925	6.88	1.72
7.4175	1.72	1.1825	8.9225	5.9125	3.01	5.4825	2.2575
4.4075	5.59	2.58	4.73	7.4175	3.655	4.085	1.505
3.655	2.2575	2.365	1.8275	5.0525	11.395	3.7625	1.8275
8.17	3.7625	5.9125	1.1825	4.6225	1.8275	4.085	4.3
4.085	1.8275	3.1175	3.44	5.805	2.4725	5.0525	4.6225
6.02	1.72	2.365	5.375	5.16	2.6875	5.375	2.6875
5.2675	3.225	13.975	2.9025	5.4825	3.44	2.15	2.2575
10.6425	2.9025	8.17	2.4725	9.1375	3.3325	4.1925	2.2575
6.9875	2.15	1.29	7.955	6.235	3.7625	3.225	5.59
5.375	3.1175	1.935	2.6875	10.75	3.225	3.225	1.8275
5.805	2.365	7.095	2.9025	4.3	4.73	3.01	1.505
2.6875	2.6875	3.1175	1.6125	10.4275	2.4725	19.2425	1.075
4.3	2.365	1.935	2.0425	2.365	4.4075	5.2675	1.72
3.9775	3.01	4.085	2.9025	8.385	3.44	7.525	3.44
3.655	3.1175	6.3425	3.225	4.945	2.4725	3.5475	3.225
3.87	3.3325	1.8275	2.2575	8.4925	2.15	2.4725	3.01
7.31	7.31	2.795	2.15	3.655	3.87	1.505	1.935
4.085	2.6875	3.9775	6.7725	6.7725	2.4725	4.085	3.44
3.3325	2.58	4.085	10.2125	10.535	2.9025	2.795	5.9125
3.7625	2.15	2.2575	6.1275	4.8375	2.4725	12.685	1.935
5.2675	3.1175	3.1175	2.795	11.2875	3.9775	9.1375	1.935
4.8375	6.88	2.4725	3.655	8.17	2.365	12.255	3.9775
4.3	3.1175	6.665	4.515	6.5575	3.655	4.73	2.365
7.2025	1.935	1.72	6.5575	6.7725	3.655	6.02	1.29
8.0625	3.655	1.72	2.365	8.9225	3.225	4.4075	2.58
2.365	3.01	5.6975	1.3975	2.6875	2.365	3.9775	1.3975
5.0525	5.0525	2.795	1.72	3.44	4.4075	4.515	2.6875
5.805	2.9025	5.4825	4.6225	9.675	3.01	4.8375	1.1825
5.59	2.2575	2.4725	1.72	4.945	2.4725	5.16	1.1825
5.375	6.9875	2.795	2.2575	3.01	5.9125	7.525	5.59
5.16	2.58	10.32	4.6225	5.0525	2.6875	5.375	1.935
4.945	3.225	2.795	1.8275	4.4075	3.9775	11.2875	2.6875
4.73	2.795	4.515	1.075	12.7925	3.1175	6.45	1.72
4.515	4.6225	1.935	1.29	3.225	3.5475	10.8575	2.0425
4.3	3.44	4.085	1.075	3.7625	2.795	6.7725	3.1175
4.085	4.1925	6.235	1.6125	4.6225	3.1175	6.7725	4.1925
5.16	2.9025	2.15	4.085	2.795	2.58	8.6	1.3975
7.2025	3.01	1.72	6.45	3.87	2.6875	9.7825	1.935
10.6425	2.58	1.6125	3.9775	6.45	3.7625	9.89	1.1825
4.1925	2.58	1.505	1.6125	10.535	1.8275	9.7825	2.365
8.7075	6.235	1.505	3.3325	4.085	6.3425	10.8575	3.3325
4.73	2.9025	3.5475	3.1175	8.4925	2.58	2.9025	4.3
5.375	7.955	2.795	2.0425	8.17	3.1175	6.235	2.0425
9.9975	1.505	1.3975	2.9025	5.4825	2.4725	4.4075	2.15
5.2675	2.9025	2.0425	4.4075	7.8475	3.01	7.4175	3.1175
3.225	2.15	5.6975	8.6	2.6875	1.72	9.89	4.3
2.795	2.15	4.6225	2.365	8.17	2.0425	7.8475	2.2575
4.6225	2.2575	2.0425	1.72	9.7825	3.01	9.7825	2.0425
5.6975	3.3325	4.6225	6.235	11.0725	1.8275	4.6225	2.795
8.0625	2.58	2.58	5.4825	5.6975	1.935	5.6975	2.0425
5.805	2.9025	8.2775	1.935	5.16	3.225	5.59	2.2575
6.3425	3.225	2.795	1.72	12.3625	7.095	7.955	2.365
16.6625	5.16	3.87	2.9025	6.7725	1.72	2.58	3.1175
2.9025	6.1275	5.9125	2.795	4.085	2.2575	5.59	1.29
8.815	3.3325	2.58	9.89	5.6975	1.8275	5.4825	1.6125
5.0525	4.085	4.515	3.01	6.88	7.095	8.385	1.1825
12.47	3.5475	4.945	3.3325	4.1925	8.7075	4.945	1.505
11.2875	4.3	2.58	3.9775	3.225	2.0425	5.0525	1.8275
5.16	2.6875	4.3	3.655	7.525	3.01	7.4175	1.1825
10.535	2.6875	7.095	2.795	3.655	3.9775	3.7625	2.0425
3.7625	3.655	2.15	3.5475	9.675	2.365	3.655	1.8275
6.7725	3.44	2.58	1.72	7.095	4.6225	2.4725	2.2575
3.87	4.945	2.15	2.15	5.59	3.225	5.2675	1.935
10.105	2.6875	5.4825	4.515	7.955	4.6225	2.6875	1.3975
3.1175	9.9975	6.3425	1.8275	6.9875	3.01	7.4175	1.29
2.9025	2.15	4.3	1.075	2.795	4.8375	8.4925	1.29
2.4725	2.4725	2.4725	1.1825	1.6125	3.01	9.1375	1.8275
4.515	2.6875	1.29	1.075	2.58	3.9775	4.3	3.3325
6.7725	2.9025	2.795	2.58	3.225	3.9775	5.16	1.075
5.4825	7.6325	2.0425	2.365	3.01	4.945	5.805	1.935
4.1925	2.365	4.515	1.6125	2.365	6.88	5.375	2.365
3.01	2.4725	6.02	4.3	6.88	2.365	7.2025	2.365
2.6875	11.61	1.8275	6.5575	1.505	3.87	6.235	1.935
4.945	2.6875	1.3975	2.365	3.44	3.7625	12.685	2.0425
3.87	2.365	1.8275	2.15	2.6875	4.1925	3.225	1.29
3.225	2.15	2.15	3.01	7.2025	2.4725	3.01	3.9775
4.3	4.6225	3.225	4.4075	3.225	3.7625	7.31	6.1275
5.9125	1.72	2.365	5.375	2.4725	3.3325	7.74	2.58
6.665	2.795	3.1175	2.58	8.9225	2.4725	6.3425	3.3325
6.88	2.365	2.0425	1.29	4.3	2.9025	3.225	2.0425
9.245	4.085	2.0425	1.505	2.0425	1.935	3.7625	4.73
5.4825	11.7175	3.7625	9.1375	2.0425	1.935	9.7825	2.58
1.72	2.6875	2.6875	4.1925	5.59	1.8275	3.655	3.3325
8.4925	3.01	3.225	3.9775	8.17	3.01	4.945	3.87
4.73	3.44	3.9775	2.15	5.6975	1.72	7.095	2.365
6.235	2.0425	1.8275	3.01	3.7625	2.2575	8.17	2.365
5.375	3.01	2.4725	3.01	9.89	1.72	4.085	3.44
3.225	4.085	4.085	2.795	5.375	4.1925	4.945	1.72
	2.2575	2.9025	3.225	1.935	1.935	8.385	1.72
	8.6	2.365	2.2575	8.385	2.795	7.74	2.4725
	2.2575	1.935	2.365	4.1925	3.655	3.225	1.505
	2.9025	2.0425	1.6125	2.0425	2.9025	3.5475	1.505
	1.3975	2.6875	2.795	7.6325	2.15	4.6225	3.5475
	6.9875	2.6875	4.8375	5.9125	3.3325	2.4725	1.6125
	3.01	3.1175	2.2575	12.5775	3.1175	4.085	2.6875
	2.365	3.01	6.1275	5.375	1.935	4.73	1.8275
	4.945	2.2575	1.6125	3.7625	2.795	4.6225	1.6125
	3.1175	2.58	2.9025	2.2575	3.1175	5.0525	1.505
	3.87	2.0425	9.5675	9.03	1.8275	5.2675	1.72
	2.58	4.6225	5.4825	4.945	2.9025	5.16	5.375
	4.73	2.58	2.4725	7.525	2.2575	3.87	1.29
	3.1175	4.73	4.4075	1.8275	3.225	6.7725	2.0425
	3.01	4.945	1.72	3.01	2.9025	4.085	9.7825
	7.31	3.01	4.085	6.1275	3.01	2.795	1.505
	4.3	2.795	3.87	5.6975	1.935	3.3325	1.935
	5.16	5.4825	10.2125	6.3425	2.2575	4.3	2.2575
	2.795	2.9025	3.1175	8.2775	2.365	2.6875	1.8275
	2.0425	5.59	2.9025	4.8375	1.8275	2.795	3.44
	4.6225	1.075	1.1825	2.795	5.59	3.655	2.4725
	6.665	2.795	5.4825	3.1175	3.655	3.225	1.72
	4.6225	1.1825	2.15	3.5475	2.4725	17.3075	2.9025
	7.955	2.2575	3.5475	11.2875	2.6875	3.225	2.58
	2.795	1.6125	1.6125	5.9125	4.085	2.2575	4.945
	5.375	1.8275	1.1825	3.87	3.01	3.1175	2.2575
	5.2675	2.9025	4.4075	4.4075	2.6875	7.525	2.2575
	3.44	3.1175	1.1825	3.3325	4.3	15.48	2.0425
	2.795	3.7625	3.87	6.88	2.795	7.525	4.6225
	3.7625	1.935	2.365	2.58	7.095	3.1175	3.9775
	3.44	1.72	3.1175	3.225	6.45	2.4725	4.4075
	2.6875	4.1925	1.1825	2.4725	2.58	7.4175	3.225
	2.15	1.3975	3.44	4.085	2.4725	8.17	3.7625
	2.6875	1.505	7.6325	2.795	2.9025	7.4175	1.72
	3.44	2.4725	5.9125	2.9025	2.365	7.525	2.15
	1.6125	3.225	1.29	1.8275	2.9025	2.795	2.0425
	6.9875	2.6875	0.86	3.87	2.795	2.15	1.8275
	2.6875	2.15	4.8375	10.4275	3.1175	5.0525	5.16
	3.5475	5.6975	2.9025	9.7825	3.225	6.665	5.0525
	6.1275	2.0425	1.72	5.59	3.87	4.73	6.02
	2.365	3.3325	2.795	3.655	3.9775	8.385	5.805
	3.44	3.7625	3.01	7.6325	5.2675	4.515	2.2575
	4.6225	2.58	1.8275	14.835	2.365	3.87	2.795
	1.8275	3.9775	0.9675	2.4725	2.795	6.88	3.44
	2.6875	2.365	4.1925	3.1175	3.01	3.87	3.225
	2.58	1.8275	3.87	2.58	5.805	2.365	2.15
	6.9875	4.085	2.58	7.2025	6.235	3.44	2.365
	2.795	2.6875	2.2575	13.33	2.4725	4.73	2.6875
	3.3325	5.4825	4.6225	6.88	3.5475	15.05	1.505
	1.29	1.6125	1.935	2.58	2.0425	4.515	1.935
	1.8275	2.4725	10.75	4.515	2.15	4.945	2.4725
	2.15	4.73	4.1925	3.225	3.7625	6.1275	2.15
	1.8275	1.935	1.075	4.1925	6.3425	11.61	1.935
	2.58	1.6125	1.3975	5.6975	3.9775	6.235	8.9225
	2.58	4.085	3.9775	7.095	2.795	11.395	2.365
	3.44	3.3325	1.72	2.58	2.15	8.815	2.2575
	2.365	3.7625	1.29	11.61	2.0425	4.4075	2.58
	2.6875	1.72	3.01	15.48	7.955	6.45	2.58
	3.655	1.72	1.72	7.4175	2.2575	6.3425	2.795
	2.2575	1.6125	2.15	7.4175	2.0425	4.73	4.085
	2.795	2.0425	1.72	2.9025	7.74	2.795	1.72
	4.4075	4.8375	2.58	14.405	4.8375	3.01	1.8275
	2.2575	8.6	5.59	8.9225	11.7175	9.46	2.2575
	4.73	4.085	2.4725	7.525	2.15	10.32	1.72
	3.225	2.6875	7.8475	5.16	1.935	5.805	2.0425
	2.4725	2.6875	4.73	7.6325	4.73	5.9125	3.9775
	2.0425	3.5475	1.8275	7.6325	5.9125	9.5675	1.72
	3.9775	1.72	4.085	4.4075	5.0525	4.8375	3.1175
	1.3975	1.29	3.87	5.375	2.365	6.88	1.72
	1.8275	1.505	2.58	10.965	3.3325	5.805	2.2575
	1.935	1.72	2.6875	3.9775	9.1375	2.4725	1.6125
	1.6125	1.72	4.085	3.3325	3.7625	7.31	4.1925
	2.795	2.6875	5.4825	5.0525	3.01	4.515	3.87
	3.7625	1.8275	4.73	3.01	3.9775	5.0525	2.15
	3.655	2.9025	3.9775	5.375		8.17	2.15
	2.58	7.6325	1.8275	5.2675		5.2675	2.2575
	1.1825	1.935	3.655	3.5475		6.235	2.0425
	1.075	9.9975	4.4075	6.9875		4.6225	1.935
	2.15	2.0425	4.6225	6.5575		2.4725	2.9025
	4.085	2.58	2.6875	14.7275		3.87	2.365
	2.9025	3.655	7.74	2.6875		13.4375	2.0425
	2.9025	4.515	5.0525	3.655		6.1275	2.795
	1.505	1.6125	1.72	3.225		12.255	1.8275
	3.5475	1.935	1.935	5.16		8.17	2.4725
	2.795	6.1275	4.085	4.3		3.87	2.365
	2.58	4.6225	1.935	2.58		4.8375	1.935
	1.6125	2.0425	3.1175	6.5575		4.085	3.5475
	2.4725	11.0725	2.9025	3.44		3.5475	2.6875
	5.2675	2.9025	5.16	4.1925		7.4175	1.935
	2.9025	1.8275	8.17	4.4075		4.1925	1.8275
	2.58	1.8275	2.6875	7.095		7.4175	1.935
	1.6125	2.4725	1.72	4.3		5.4825	1.72
	3.7625	3.5475	3.44	3.9775			3.225
	6.45	1.505	5.2675	2.4725			2.15
	1.8275	2.795	9.3525	8.0625			1.8275
	2.0425	5.6975	2.15	6.45			4.085
	3.5475	6.665	2.2575	2.2575			2.58
	1.1825	4.085	2.795	11.395			4.1925
	2.365	2.795	10.2125	2.4725			6.02
	2.0425	4.1925	1.72	3.01			10.2125
	3.5475	3.3325	7.525	3.1175			2.2575
	7.095	1.935	11.18	13.0075			1.8275
	2.795	3.7625	4.945	7.6325			1.6125
	1.6125	3.9775	3.1175				2.58
	1.29	1.1825	2.4725				3.44
	3.01	3.225	2.0425				2.0425
	3.7625	1.1825	3.44				1.935
	3.655	1.8275	2.4725				3.87
	1.1825	2.0425	3.225				1.935
	1.075	2.9025	3.01				3.655
	5.9125	1.6125	3.01				2.0425
	1.075	1.3975	4.8375				6.02
	2.15	3.3325	6.5575				13.2225
	2.58	2.0425	3.01				1.8275
	2.0425	1.935	3.3325
	2.0425	2.795	5.0525
	1.935	2.58	1.72
	4.1925	4.4075	2.58
	1.935	1.6125	3.655
	5.0525	2.15	5.59
	2.2575	1.72	1.3975
	1.8275	3.44	3.01
	3.3325	5.9125	6.3425
	3.225	2.6875	4.4075
	3.3325	3.44	4.945
	3.87	3.655	2.365
	1.8275	6.45	2.15
	12.5775	3.225	3.87
	1.6125	2.4725	1.505
	1.3975	2.365	3.9775
	4.515	1.72	4.6225
	5.6975	1.72	1.935
	6.1275	5.16	1.72
	2.0425	2.0425	3.3325
	1.505	3.01	1.1825
	2.365	1.935	1.8275
	1.72	12.47	3.9775
	3.1175	5.9125	3.7625
	4.1925	1.935	3.7625
	3.225	2.4725	2.9025
	1.8275	2.4725	4.4075
	2.58	3.3325	3.01
	2.2575	1.29	3.9775
	2.795	6.02	2.795
	5.2675	1.29	4.945
	2.795	1.6125	5.375
	1.6125	4.4075	2.58
	2.2575	10.2125	4.4075
	3.7625	3.01	2.9025
	2.0425	3.87	5.805
	2.795	8.815	3.5475
	2.58	2.2575	4.945
	4.945	5.16	3.01
	3.5475	3.44	2.9025
	3.225	2.4725	5.4825
	3.01	4.085	2.9025
	2.15	3.5475	2.58
	1.1825	8.385	4.73
	1.29	5.805	5.805
	3.01	7.4175	3.7625
	1.3975	4.085	2.15
	2.0425	5.2675	4.1925
	3.01	2.4725	3.225
	1.935	5.0525	3.5475
	3.5475	2.795	3.9775
	4.515	2.6875	2.9025
	4.085	3.7625	2.365
	1.6125	7.31	6.3425
	2.365	4.945	2.0425
		7.2025	5.16
		4.6225	4.515
		1.505	4.515
		3.3325	2.0425
		2.58	2.15
		1.8275	3.5475
		3.44	4.3
		4.515	1.3975
		1.3975	4.3
		3.1175	5.6975
		10.2125	3.655
		3.87	9.1375
		1.6125	2.58
		1.075	1.935
		5.6975	1.3975
		10.2125	4.3
		1.935	1.1825
		2.4725	2.6875
		4.515	1.8275
		2.58	4.1925
		7.525	6.88
		1.72	3.01
		1.29	12.1475
		3.3325	8.4925
		2.4725	3.7625
		1.935	3.225
		1.8275	4.1925
		3.225	5.805
		7.4175	2.795
		2.365	2.9025
		1.8275	3.225
		2.9025	3.3325
		2.9025	2.58
		5.805	3.1175
		2.6875	3.7625
		3.655	2.795
		2.9025	2.365
		3.87	3.655
		5.6975	1.1825
		6.45	4.4075
		4.3	2.365
		3.87	2.15
		4.945	3.5475
		3.225	3.5475
		7.8475	6.3425
		2.15	9.245
		2.15	1.075
		2.365	1.72
		3.3325	1.505
		2.0425	3.01
		4.1925	3.87
		8.6	1.6125
		4.73	2.15
		3.7625	2.0425
		2.15	8.17
		2.2575	2.15
		2.365	4.6225
		6.5575	2.4725
		3.9775	1.72
		3.01	1.3975
		3.655	2.365
		3.3325	3.3325
		1.72	8.815
		4.3	3.3325
		1.935	4.085
		8.17	4.6225
		8.6	2.2575
		3.655	4.6225
		1.3975	3.655
		1.6125	0.9675
		1.72	2.58
		3.7625	1.8275
		1.8275	7.095
		3.01	1.3975
		5.805	2.15
		1.8275	2.9025
		1.935	7.31
		2.365	6.5575
		4.6225	2.9025
		2.4725	2.6875
		3.3325	2.15
		6.665	2.795
		3.01	13.8675
		1.29	2.4725
		4.6225	3.5475
		3.5475	3.87
		5.4825	5.805
		3.5475	1.935
		1.29	1.505
		2.9025	4.085
		2.2575	5.0525
		2.4725	4.73
		2.58	3.1175
		2.15	3.3325
		6.235	1.505
		1.3975	2.15
		3.01	4.515
		9.675	1.8275
		5.0525	3.7625
		8.9225	5.2675
		5.375	3.7625
		2.0425	3.225
		3.01	5.4825
		8.815	5.16
		5.59	2.4725
		2.58	4.945
		1.935	3.655
		16.0175	3.44
		2.9025	1.72
		4.8375	1.505
		1.3975	5.0525
		10.535	7.6325
		5.375	3.3325
		4.6225	2.2575
		7.955	3.225
		6.1275	3.44
		1.505	2.4725
		2.4725	3.7625
		6.88	3.3325
		2.4725	5.0525
		3.1175	1.3975
		1.72	6.45
		3.44	3.5475
		3.7625	1.8275
		2.2575	7.2025
		3.225	1.8275
		2.0425	2.365
		9.7825	1.1825
		1.505	1.075
		5.16	5.2675
		4.1925	3.3325
		7.095	3.225
		2.2575	2.365
		1.505	4.6225
		4.3	3.44
		4.8375	3.1175
		6.3425	1.6125
		2.15	2.15
		3.225	1.8275
		3.9775	1.8275
		6.45	2.365
		1.935	6.45
		1.72	2.58
		4.8375	6.45
		5.6975	3.655
		5.4825	4.085
		6.9875	1.935
		3.01	2.4725
		4.3	1.935
		2.58	2.795
		2.9025	1.29
		3.01	3.225
		6.9875	3.655
		2.4725	1.29
		13.545	2.2575
		4.6225	2.4725
		3.01	3.9775
		3.3325	4.1925
		4.4075	3.225
		2.58	3.1175
		2.15	2.6875
		5.6975	4.8375
		10.32	4.085
		3.9775	3.01
		4.73	1.8275
		1.29	4.3
		4.8375	2.365
		3.44	4.8375
		1.505	3.7625
		6.665	2.4725
		4.73	2.4725
		2.58	2.58
		6.7725	2.4725
		7.525	2.2575
		2.58	3.87
		6.3425	2.15
		4.73	2.58
		2.9025	2.9025
		3.5475	2.795
		3.9775	2.2575
		2.365	2.365
		3.01	5.9125
		4.3	3.87
		3.44	2.365
		6.5575	5.6975
		4.1925	2.15
		1.8275	6.1275
		2.6875	2.6875
		7.525	4.945
		6.235	3.01
		1.3975	2.58
		2.365	4.515
		2.4725	7.8475
		1.72	4.4075
		2.6875	3.87
		3.1175	2.0425
		1.075	4.945
		2.4725	3.01
		1.3975	3.44
		2.0425	4.945
		1.6125	5.6975
		3.87	1.3975
		1.935	3.655
		3.5475	2.2575
		1.505	5.59
		3.3325	1.29
		4.085	2.0425
		1.3975	3.01
		1.505	1.505
		2.795	2.2575
		2.795	2.4725
		1.72	3.44
		1.6125	2.795
		3.01	1.6125
		3.5475	2.9025
		4.3	2.4725
		2.15	4.085
		2.4725	2.795
		5.9125	3.655
		6.7725	3.9775
		3.3325	3.44
		1.72	0.9675
		3.5475	1.3975
		1.505	1.935
		2.0425	2.6875
		3.7625	2.4725
		2.9025	3.225
		4.945	2.15
		1.72	0.9675
		2.4725	1.72
		4.6225	3.87
		4.515	1.075
		4.4075	2.15
		1.8275	2.58
		5.805	3.655
		1.935	2.0425
		3.01	2.2575
		2.795	5.6975
		1.3975	2.0425
		4.73	2.0425
		1.935	2.0425
		3.3325	2.58
		3.1175	1.1825
		2.58	4.515
		6.02	2.365
		1.935	1.72
		2.4725	2.4725
		4.3	2.365
		9.245	1.1825
		7.8475	1.29
		2.4725	1.935
		4.945	1.8275
		2.795	5.59
		5.4825	6.665
		4.085	4.73
		4.945	3.655
		3.655	3.5475
		2.58	2.795
		3.225	3.655
		2.2575	4.085
		5.59	7.8475
		4.515	3.44
		9.89	3.3325
		6.235	2.9025
		3.87	3.225
		4.6225	2.4725
		7.8475	7.74
		2.58	4.1925
		3.1175	4.515
		4.3	5.9125
		5.59	3.9775
		2.6875	3.44
		1.72	2.795
		2.58	2.795
		5.0525	4.945
		2.0425	3.7625
		4.3	2.58
		2.2575	1.8275
		2.6875	3.655
		10.2125	3.9775
		4.4075	3.655
		3.9775	4.4075
		6.5575	3.655
		4.945	3.87
		3.3325	1.8275
		2.6875	1.8275
		3.01	1.505
		3.3325	1.505
		8.385	4.1925
		3.44	1.505
		2.365	3.1175
		2.58	1.505
		4.3	2.4725
		3.5475	5.0525
		1.1825	2.2575
		3.44	3.225
		6.45	3.3325
		2.15	3.1175
		3.01	3.44
		3.1175	2.9025
		3.9775	2.2575
		3.225	2.795
		4.515	5.4825
		2.2575	4.1925
		3.7625	2.58
		3.1175	4.515
		2.15	4.3
		4.73	3.655
		3.44	8.17
		1.3975	8.385
		5.2675	7.4175
		5.2675	3.7625
		1.29	3.87
		1.505	4.515
		9.9975	3.44
		1.935	2.4725
		1.8275	2.365
		3.44	4.4075
		3.44	1.505
		3.9775	3.5475
		1.935	3.1175
		4.515	3.7625
		4.1925	2.9025
		3.9775	7.4175
		2.15	2.15
		1.29	1.1825
		3.655	2.58
		3.7625	0.9675
		4.515	4.8375
		4.3	3.7625
		2.4725	5.805
		3.5475	3.87
		1.8275	5.805
		4.3	3.7625
		2.365	1.935
		2.4725	1.935
		2.0425	1.72
		2.0425	6.45
		4.1925	12.47
		3.3325	1.3975
		2.4725	1.1825
		4.8375	1.075
		1.72	2.4725
		2.15	4.6225
		6.3425	4.085
		2.0425	3.1175
		2.365	2.58
		4.1925	2.9025
		4.6225	1.505
		4.73	2.0425
		4.1925
		2.795
		7.6325
		3.7625
		2.0425
		6.1275
		2.2575
		5.6975
		3.44
		3.44
		3.3325
		5.16
		7.2025
		3.01
		2.795
		2.0425
		3.87
		2.9025
		5.4825
		3.01
		9.46
		8.385
		2.15
		2.6875
		3.87
		3.44
		4.73
		1.8275
		4.1925
		9.3525
		3.7625
		2.0425
		2.9025
		2.58
		2.2575
		4.3
		2.6875
		4.515
		2.6875
		2.795
		2.795
		2.6875
		3.655
		2.6875
		3.87
		4.4075
		3.7625
		4.6225
		1.6125
		2.6875
		2.58
		2.795
		2.4725
		1.3975
		4.1925
		2.6875
		0.9675
		1.8275
		2.6875
		2.58
		1.505
		4.4075
		2.15
		2.795
		2.58
		4.6225
		3.44
		2.15
		2.6875
		2.2575
		3.225

## Sheet: Figure 3G
% motor traverse junction
Tyr to DeTyr	DeTyr to Tyr
83.33	90
100	100
90.91	100
100	66.67
100	100
100	90.91
91.67	100
84.62	100
100	100
100	100
66.67	100
100	100
100	90.91
100	100
100	50
75	100
85.71	66.67
100	100
66.67	90
88.89	100
80	100
100	100
100	100
80	84.62
100	100
100	100
100	100
100	83.33
66.67	100
83.33	100
100	100
66.67	83.33
75	100
85.71	75
100	100
100	100
100	80
100	50
100	100
80	83.33
100	100
100	100
66.67	100
33.33	100
100	100
100	100
66.67	100
100	50
100	100
100	100
85.71	100
75	100
100	100
66.67	100
66.67
100
100
85.71
100
100
100
100
100
71.43
100
60

## Sheet: Figure 4
Fig. 4B (Fluorescence Intensity)													Fig. 4C (Mean Fluorescence Intensity)
KIF13B WT (2 mM ADP)			KIF13B WT (2 mM AMPPNP)			KIF13BΔtail (2 mM ADP)			KIF13BΔtail (2 mM AMPPNP)				50 nM KIF13B WT (2 mM ADP)			50 nM KIF13BK414A (2 mM ADP)
Tyr	DeTyr		Tyr	DeTyr		Tyr	DeTyr		Tyr	DeTyr			Tyr	DeTyr		Tyr	DeTyr
107.6	10.26		150.18	104.74		96.79	68.3		114.84	124.46			6.33423	0.529357		25.1957	13.6026
125.74	17.54		115.75	104.19		106.32	35.36		102.51	115.53			5.86815	0.293335		25.0091	8.39953
150.5	16.1		106.79	106.38		95.42	62.79		115.39	106.58			4.83383	1.3851		25.3141	12.8925
118.56	19.27		93.75	72.57		71.14	75.05		102.89	102.89			4.06958	0.550547		25.4014	6.34716
91.1	16.37		133.36	92.83		89.83	76.3		101.02	110.23			5.96153	1.63911		22.0475	10.117
120.37	20.91		97.69	95.53		99.05	76.01		103.42	112.72			9.14429	0.26681		20.9041	8.06979
105.71	2.97		124.88	70.46		87.61	84.47		95.44	101.24			3.48257	0.315275		26.0326	11.154
96.12	10.81		121.65	80.25		87.42	64.49		94.02	92.31			3.00891	0.839981		27.7959	9.75913
106.42	18.49		113.51	66.8		105.71	53.47		104.44	94.98			5.81515	0.369279		25.5519	12.1124
94.46	18.84		93.72	56.67		79.33	91.6		97.39	124.25			7.04591	0.479666		23.1262	7.65824
85.02	1.34		117.3	88.71		78.9	76.74		101.8	85.27			6.11264	0.956948		27.4883	8.24656
87.01	9.2		111.01	57.44		85.98	66.95		85.93	100.33			4.63177	0.34711		27.3367	10.2039
69.94	9.07		83.08	48.79		109.74	113.22		101.7	103.8			7.27745	0.905576		25.116	10.1016
93.34	1.7		64.09	48.19		74.64	109.51		103.33	115.29			6.08303	0.685587		28.0843	11.8355
71.08	9		117.14	60.69		78.25	102.07		96.89	79.41			6.24657	1.57438		22.7478	10.5328
85.06	10.35		88.44	79.86		94.96	130.49		113.55	117.71			6.59641	1.68856		25.8518	10.5495
77.33	17.71		110.43	58.43		85.73	122.94		108.96	114.19			6.03526	1.60915		25.896	14.6824
82.44	5.51		120.09	71.21		79.32	105.76		117.76	74.61			5.0996	1.34823		28.7299	12.9546
87.7	18.47		107.85	61.14		102.99	110.53		66.48	78.84			4.33546	0.324727		29.9138	13.9673
93.74	15.26		114.58	41.58		78.93	106.2		97.77	91.79			6.45029	0.380234		25.1525	11.961
102.34	13.77		110.84	88.03		107.3	83.42		87.34	113.03			3.86994	0.579949		34.4838	11.8319
113.36	13.6		116.46	76.55		53.39	72.16		112.48	104.55			6.3799	0.916054		26.05	11.1946
129.92	17.29		96.57	75.54		79.83	91.36		73.18	101.73			5.43056	2.61604		20.1902	10.6374
116.18	17.18		111.82	65.31		100.1	83.93		87.25	69.94			4.241	0.47472		21.1802	10.4035
89.1	15.38		118.27	97.76		98.59	99.28		101.44	120.46			6.1759	0.347364		24.1561	13.6723
82.93	16.34		115.37	60.4		99.32	91.05		99.29	118.07			3.66518	1.36091		24.9123	13.4473
88.75	12.37		107.4	68.49		87.94	97.85		95.69	94.61			8.09852	0.581979		19.4379	9.72875
95.3	15.68		118.64	64.88		89.97	78.53		84.63	74.28			8.51178	0.86717		24.4563	11.9097
78.42	17.22		112.84	70.85		93.93	83.06		111.34	100.79			5.19635	0.185569		22.581	8.76369
96.05	25.83		133.98	60.53		76.34	72.76		86.79	111.2			3.25702	0.471241		21.3496	8.95926
90.44	11.19		113.5	82.49		69.29	89.16		113.82	105.14			5.24028	1.3617		21.7039	11.9449
85.75	18.43		113.05	66.46		64.52	54.52		121.42	127.45			4.50181	1.33323		21.7765	12.6323
66.94	5.77		121.3	79.57		94.31	95.37		91.24	66.53			2.03793	1.45738		25.148	14.7794
107.93	15.89		112.12	89.49		58.05	101.64		120.09	124.42			3.70296	0.712122		28.2853	7.11935
80.48	21.8		114.58	51.1		79.68	98.07		99.66	109.27			2.66133	1.1367		24.561	15.011
81.1	6.32		116.93	73.59		89.3	60.31		86.61	95.47			4.03397	0.606462		24.3248	14.6859
76.15	7.83		124.15	63.99		95.01	103.01		102.65	79.11			4.18873	1.07894		21.6216	21.5271
81.54	6.97		105.9	72.48		108.57	107.53		118	104			3.87436	1.27599		24.2195	21.0448
36.02	8.51		92.19	75.25		59.61	67.24		99.03	113.41			13.5542	0.894023		31.3928	15.1951
31.61	7.61		64	52.02		76.42	86.24		86.81	126.7			4.88811	0.664442		27.2877	12.626
131.7	12.31		90.28	60.74		125.08	97.29		110.66	93.02			7.17814	1.4719		29.9419	11.8429
110.8	20.27		95.47	69.29		108.07	82.23		119.63	129.28			9.75934	0.970612		25.1858	20.4691
144.55	20.19		63.17	62.74		126.69	88.38		95.7	102.67			9.77709	1.88623		23.7607	21.1697
133.01	14.66		81.13	46.6		75.69	94.3		96.64	105.53			9.07907	0.706847		27.4376	11.3857
117.51	25.27		78.89	63.68		121.41	114.33		73	96.89			6.47064	1.69976		24.35	18.0421
115.41	24.23		93.96	43.47		141.38	119.05		123.3	100.87			14.1577	1.2046		20.7983	16.0597
132.86	17.94		71.41	45.48		102.6	117.91		75.36	113.65			7.0161	0.873615		24.6256	19.1688
119.65	6.75		80.15	48.29		100.8	114.32		121.96	84.29			7.70321	1.5752		26.797	14.3356
112.44	16.86		86.34	51.5		108.12	124.37		91.84	108.89			7.72702	1.60023		24.6292	12.5345
114.52	15.16		87.6	33.48		118.11	95.96		109.64	114.56			15.9099	1.40959		28.2751	16.0615
133.18	23.31		80.78	53.29		121.14	91.44		103.94	90.5			12.1083	0.446896		24.8987	9.27357
135.58	12.98		79.78	34.04		92	109.6		93.8	110.29			10.444	1.28301		23.5374	11.7658
132.47	21.71		71.06	54.98		134.84	113.1		90.32	125.96			13.8859	1.03963		23.7165	14.7911
123.73	21.2		71.61	43.43		67.45	116.15		97.41	95.12			16.5199	1.49859		24.8068	10.9487
104.46	35.66		85.65	50.67		110.96	98.19		100.81	85.12			9.27255	1.24586		24.5894	12.515
129.39	12.8		95.42	57.68		113.14	120.59		100.52	101.45			7.22146	1.49768		25.5766	13.7335
84.85	13.5		88.93	70.24		109.14	112.24		119.54	131.18			10.5693	1.72851		22.1227	11.3502
92.34	6.36		90.56	58.58		117.13	123.15		130.19	121.48			8.42379	2.46194		27.8141	12.792
125.93	13.27		76.58	47.13		127.99	111.26		93.42	125.9			10.8416	0.7554		17.8836	10.0606
118.18	10.06		85.92	28.93		88.56	122.7		126.34	121.15			11.9469	2.57005		16.1523	11.2258
111.66	23.04		94.43	47.78		142.63	132.68		117.12	125.07			10.6239	1.32953		24.5898	13.0338
116.67	6.16		80.93	57.98		103.27	106.62		98.65	119.31			9.02798	1.78102		27.054	8.97411
153.43	14.39		98.27	73.83		124.4	95.61		117.75	125.97			12.7814	0.488467		28.9367	16.9073
121.07	-1.5		99.92	46.25		128.46	82.77		91.4	87.39			10.6019	2.07739		21.7652	17.3512
84.3	3.03		80.94	48.36		124.24	107.98		119.94	111.72			8.51421	1.3871		29.2019	13.9515
87.45	13.95		93.04	48.49		121.25	76.16		119.12	127.95			13.8263	1.33994		22.4244	15.1004
92.31	21.96		79.57	62.64		128.18	108.47		100.99	82.99			11.4702	1.21737		25.5674	13.9967
59.6	0.29		76.09	37.73		101.34	104.02		105.84	105.94			10.137	1.82781		23.336	14.757
102.72	9.35		89.61	54.59		135.73	104.27		65.54	87.9			12.074	1.51142		23.9958	16.3695
96.64	4.51		110.26	51.99		108.62	95		79.64	81.96			8.85268	0.860238		26.387	9.3906
88.16	16.81		93.77	87.55		103.71	116.73		116.02	110.21			13.8873	1.74595		22.9502	12.6274
101.38	6.45		122.92	71.68		140.34	80.87		98.42	97.89			13.2927	1.74907		20.6287	15.898
81.57	19.73		97.97	90.89		89.28	101.2		91.29	84.31			6.82961	1.50931		20.5405	13.7463
103.25	13.88		116.6	59.76		90.02	94.36		88.06	96.62			6.68435	1.89369		20.1533	7.04377
85.06	8.29		97.93	76.57		129.39	139.48		95.85	92.31			6.54008	0.907375		25.7015	14.4002
99.18	9.56		107.87	69.32		104.79	127.38		69.21	103			6.76781	1.34325		22.7828	9.67505
84.7	14.71		121.86	91.07		110.49	124.17		101.91	90.36			5.39832	1.0197		19.6547	13.0779
81.85	17.33		113.12	101.34		123.5	123.19		88.76	107.58			6.1411	0.212301		25.9644	15.5255
72.8	15.16		85.25	68.81		97.85	144.64		79.22	94.87			7.68677	1.5715		22.7109	9.1876
84.08	20.32		91.66	63.93		112.71	104.74		76.97	89.69			7.10641	1.26052		18.4514	11.9966
95.93	6.72		113.22	69.27		78.55	74.76		117.13	134.68						21.5426	3.81915
81.83	10.21		96.45	76.42		77.04	47.4		139.67	103.93						18.4356	7.56284
138.3	9.82		99.95	77.36		87.96	86.11		126.01	133.94						21.6623	11.0323
127.91	15.6		95.57	92.64		96.02	106.12		131.34	119.98						21.9938	9.69247
127.75	10.08		42.32	37.28		88.42	102.16		126.03	109.47						21.3241	6.05482
88.6	9.99		35.65	34.25		121.97	112.42		120.76	112.75						25.4683	5.73703
122.1	22.95		33.56	35.07		84.47	79.56		124.85	101.22						25.3041	8.01024
156.15	11		50.45	21.03		99.85	94.66		118.98	121.5						22.133	8.92804
96.14	7.29		106.37	94.38		102.62	109.01		99.5	105.35						28.1527	9.85908
106.86	11.12		127.42	107.94		108.06	96.6		96.17	117.38						24.1716	4.63984
86.44	19.23		121.03	100.78		88.42	107.49		113.84	100.23						24.6934	10.759
121.79	11.74		116.39	111.72		101.04	101.39		89.5	112.28						23.2815	9.9139
115.27	8.19		95.38	73.8		103.8	115.75		119.6	104.73						25.4803	9.23618
118.16	13.43		105.02	66.24		103.8	112.7		109.02	117.42						22.3185	12.1886
106.37	10.95		98.88	38.41		94.55	82.49		112.28	103.56						24.4051	10.7941
138.48	30.53		102.89	47.02		88.28	92.43		110.54	110.85						24.4306	17.5857
81.21	12.12		95.38	107.43		73.95	89.5		115.8	81.74						24.9748	13.9095
98.18	16.78		88.99	85.52		94.95	93.56		87.63	101.89						29.2211	7.40407
94.2	7.61		129.62	118.42		84.92	89.95		128.31	113.38						25.6985	13.8354
87.63	10.48		119.3	125.23		97.48	86.61		84.61	99.43						30.7158	10.773
82.85	13.26		100.24	102.12		93.3	67.36		127.88	120.62						24.0232	9.21454
119.07	8.82		101.31	92.78		80.1	90.4		121.87	141.33						24.085	7.77389
131.72	7.66		137.43	100.51		81	86.06		128.44	128.8						25.8729	10.3478
113.88	8.11		129.08	119.59		79.59	83.47		127.59	123.36						24.1018	12.567
58.96	5.73		105.5	115.43		74.55	76.79		121.8	117.09						27.0289	15.4379
77.65	10.23		129.51	93.95		79.32	86.27		123.24	130.93						26.5785	10.6578
94.3	20.81		108.5	84.79		100.15	118.07		121	140.51						26.2111	13.5787
96.22	12.74		93.8	79.72		115.03	117.74		129.52	135.12						28.0011	11.2205
127.67	10.85		110.81	87.52		111.38	103.25		128.46	137.26						26.6583	10.5333
98.18	22.41		122.15	99.07		110.71	97.76		107.3	143.3						22.3783	11.4562
118.8	17.33		85.85	71.07		98.1	92.84		120.96	126.09						27.4903	9.34639
111.98	14.26		85.1	58.82		114.5	108.28		127.27	123.99						26.3917	10.0721
131.06	6.67		106.64	74.32		116.37	80.38		120.88	125.1						29.9914	15.667
115.68	6.71		99.89	82.94		111.92	100.65		112.56	116.64						25.6667	18.3328
102.6	5.42		97.89	62.08		91.26	109.5		117.73	133.32						27.4179	7.49916
101.99	10.59		100.55	77.31		87.06	81.29		117.97	135.37						29.5687	6.40556
100.58	15.14					97.35	83.84		116.27	137.27						21.3738	14.8117
129.86	6.05					74.79	56.62		120.91	123.28						20.3701	7.24225
98.22	10.97					98.33	99.83		115.21	132.49						22.5874	6.14075
153.44	16.66					93.92	90.47		130.64	137.9						22.9994	8.38712
117.71	4.65					111.01	114.51		81.38	63.46						27.4937	8.46997
138.12	2.59					89.73	109.74		61.32	75.57						28.3353	9.75419
120.1	18.18					88.87	86.54		75.52	106.04						32.2949	13.1102
83.12	20.92					103.23	120.46		72.94	107.67						23.2099	10.3868
108.04	21.16					93.57	119.19		78.84	83.48						18.7617	17.7794
110.24	6.91					72.42	119.48		73.22	77.4						33.0617	11.3779
93.51	9.62					111.64	102.1		68.78	85.73						32.5427	13.9867
93.84	18.01					101.11	102.11		51.15	88.62						28.5329	14.3161
60.26	4.13					85.53	93.93		89.05	65.63						29.6609	19.1462
49.14	3.23					113.5	98.41		55.1	85.05						21.1143	12.1679
102.11	7.67					88.34	107.69		75.24	102.38						27.641	13.8117
81.26	4.33					112.07	98.92		87.23	66.71						24.8983	14.9179
82.38	18.77					93.13	102.08		95.71	71.21						29.2922	17.0635
87.31	10.3					104.86	111.52		60	69.69						29.148	14.0008
87.62	6.53					115.91	104.85		65.76	81.31						30.1645	9.45445
76.96	9.42					102.02	104.79		83.72	89.15						23.5239	14.7697
106.1	6.59					122.82	106.72		67.6	77.51						22.5477	9.3366
66.87	6.43					111.19	111.54		76.12	82.18						22.5934	11.1636
94.62	2.56					120.87	107.48		95.98	104.49						28.3939	15.7424
71.38	5.03					124.3	99.23		75.79	115.26						29.6829	12.5242
95.5	7.91					98.76	98.92		99.7	90.24						27.3847	10.9125
64.71	7.74					116.68	111.94		66.18	105.78						23.4875	14.4997
80.23	3.88					111.81	105.99		115.37	105.31						33.8167	16.3666
91.64	8.09					118.35	118.69		70.58	75.82						25.2387	8.11992
59.88	6.24					111	96.06		77.01	57.73						24.1678	15.4884
139.48	5.68					104.06	113.99		63.43	72.54						29.0083	12.084
129.88	11.82					106.12	108.84		90.31	74.88						30.0868	7.8288
117.82	12.27					122.89	105.36		57.06	53.27						29.449	12.1618
78.28	8.34					130.67	115.74		78.65	84.34						30.325	7.46072
51.1	3.39					111.78	124.39		82.16	102.02						21.9947	12.9825
67.5	6.44					109.67	114.32									28.5103	9.23402
106.44	9.55					111.89	122.42									32.7777	10.0967
103.68	3.03					96.52	106.89									31.0755	13.1204
85.26	8.2					105.95	113.88									28.0932	14.4793
73.03	8.25					106.63	111.9									30.3012	14.1879
89.11	7.71					101.47	104.88									23.5455	15.8961
96.19	6.14					93.96	104.84									23.151	10.29
95.36	7.47					102.38	105.34									27.5176	17.0309
110.98	9.06					90.57	118.57									27.4891	14.9752
100.13	11.18					97.83	117.97									26.8084	10.0374
89.2	22.36
118.72	6.25
90.93	10.72
80.26	8.21

## Sheet: Figure 5B
Landing Rates
KIF13B WT (Tyr)	KIF13B WT (DeTyr)	KIF13BΔtail (Tyr)	KIF13BΔtail (DeTyr)	KIF13BCG (Tyr)	KIF13BCG (DeTyr)	KIF13BK414A (Tyr)	KIF13BK414A (DeTyr)
0.0166113	0.00799508	0.260554	0.228938	0.0469337	0.00410914	0.0777891	0.0537452
0.0245242	0.0101833	0.212404	0.299658	0.0428159	0.0026189	0.075	0.0459412
0.0269024	0.0103359	0.244755	0.18338	0.0318835	0.0122755	0.0915159	0.0633057
0.0219987	0.00589011	0.237858	0.267339	0.0765205	0	0.0749354	0.0583145
0.0200422	0.00986471	0.21697	0.253364	0.0622129	0.00633714	0.0813241	0.0499637
0.0202955	0.00949367	0.218477	0.168539	0.0889228	0.00284998	0.127299	0.0460271
0.0181615	0.0056803	0.234257	0.196061	0.0528541	0.00230712	0.124904	0.0538329
0.0205911	0.00568828	0.26506	0.139758	0.0656546	0.00625156	0.158661	0.0533935
0.0144144	0.00823045	0.179325	0.266945	0.0249365	0	0.139611	0.0794339
0.015876	0.0109085	0.25686	0.241369	0.0287026	0.00209486	0.120858	0.0560199
0.0201106	0.00787306	0.200393	0.314653	0.0406174	0	0.121907	0.0516796
0.0247103	0.00664452	0.177264	0.172458	0.030219	0.00145688	0.0892522	0.0557905
0.0164796	0.00667175	0.323475	0.304151	0.0464593	0.00561798	0.0725634	0.0447843
0.013235	0.00509996	0.281849	0.212314	0.0449597	0.0165438	0.101293	0.0399489
0.0115534	0.00467789	0.34115	0.283091	0.0497627	0.00428229	0.105449	0.0493236
0.0126414	0.00381291	0.216866	0.138332	0.0511413	0.00897215	0.104118	0.0605118
0.00826026	0.00955414	0.280759	0.132649	0.0420572	0	0.127445	0.0415282
0.0108891	0.00616143	0.105664	0.421425	0.04293	0.00516636	0.0988882	0.0451865
0.0116063	0.0108814	0.215305	0.252188	0.0292526	0	0.0118912	0.0686691
0.0162488	0.00338926	0.207641	0.192617	0.0330688	0	0.0448608	0.0607903
0.0197368	0.0127974	0.238657	0.178668	0.0547012	0.00478377	0.0740391	0.0550996
0.00893514	0.00462642	0.265048	0.233011	0.0851539	0	0.0896057	0.0413845
0.0180092	0.00634748	0.289885	0.280041	0.0620155	0.00540891	0.0830565	0.0649013
0.00666182	0.00751793	0.184432	0.327067	0.0763269	0.0014353	0.107635	0.0706557
0.0121124	0.00917263	0.265499	0.226595	0.065753	0.00770179	0.219719	0.0986937
0.0196192	0.0135999	0.3433	0.28726	0.0656011	0.00506586	0.136211	0.0958773
0.0138427	0.00945358	0.206876	0.171784	0.0702606	0.00258318	0.124335	0.0587406
0.00987224	0.00943285	0.22304	0.342752	0.0608506	0.00538329	0.109903	0.0812442
0.0137938	0.0133181	0.329033	0.209674	0.0861079	0.0048605	0.120706	0.0899058
0.0164659	0.00422038	0.209512	0.339565	0.0511489	0.0040591	0.141958	0.0688543
0.0147929	0.00622587	0.224307	0.397406	0.0708843	0	0.132275	0.0854993
0.0144222	0.00945358	0.132553	0.234804	0.0458996	0.00225347	0.17325	0.108645
0.02077	0.00781062	0.222625	0.336957	0.070811	0.00167068	0.124113	0.0881726
0.00858222	0.00700648	0.255102	0.409755	0.0662427	0	0.0990043	0.0876616
0.0138009	0.00564798	0.301573	0.315209	0.0579882	0.00135988	0.100219	0.0759028
0.0093006	0.00614483	0.282816	0.282148	0.0372689	0	0.0877706	0.0661804
0.012139	0.00633899	0.326293	0.339462	0.0940194	0.00169239	0.0668163	0.0665016
0.0191351	0.00653082	0.332291	0.332152	0.0763126	0.00407963	0.129173	0.0779955
0.0137534	0.00609081	0.302343	0.398551	0.0309023	0.00227936	0.085825	0.0800785
0.00693413	0.00062004	0.264454	0.310119	0.0825711	0.00317702	0.116034	0.059952
0.0128357	0.00852713	0.330396	0.349111	0.0495505	0.0060562	0.097901	0.0474996
0.0110742	0.00735461	0.348158	0.348158	0.0817587	0.00164951	0.0587268	0.0861444
0.00897988	0.00775194	0.305336	0.254702	0.0342719	0.00141965	0.0771605	0.058937
0.00968992	0.000520183	0.30499	0.336957	0.0454876	0	0.0923923	0.0481417
0.0135826	0.00359417	0.306026	0.235849	0.0387433	0	0.125889	0.0774866
0.0088574	0.00297832	0.198326	0.332226	0.0620155	0.00322997	0.0828945	0.0676507
0.00792034	0.00574218	0.249365	0.338681	0.0473485	0.00395319	0.0564589	0.0792812
0.0118527	0.00807494	0.299196	0.268919	0.0652174	0	0.0661376	0.0933104
0.0118917	0.00199498	0.343755	0.3421	0.0430663	0.0106157	0.0963262	0.106426
0.0212231	0.00425822	0.396608	0.239974	0.029818	0.00145688	0.147241	0.0529559
0.0104442	0.00424809	0.418919	0.309487	0.068637	0.00627746	0.0729714	0.0476806
0.0173611	0.0037037	0.331395	0.313221	0.0329092	0	0.139715	0.0461425
0.0301783	0.00402739	0.311601	0.331806	0.0496919	0.0103821	0.180653	0.0596303
0.011718	0.00643382	0.42517	0.360577	0.0457346	0.00230712	0.164979	0.092285
0.0131483	0.00379997	0.309392	0.349424	0.015952	0.00565739	0.178937	0.0507995
0.014652	0.00328824	0.273058	0.300245	0.0387597	0.00282869	0.0908917	0.065026
0.0103047	0.00513453	0.364487	0.387517	0.0333091	0	0.138013	0.0963126
0.012423	0.0047081	0.408914	0.358696	0.0468643	0.00474996	0.0968992	0.0733445
0.00906751	0.00370865	0.349339	0.358852	0.0478665	0.00174557	0.080032	0.0412856
0.0103689	0.0066454	0.352254	0.348742	0.0407925	0.00660676	0.0759994	0.0703166
0.0109877	0.0026857	0.32277	0.412326	0.0535804	0.0024684	0.104662	0.0886243
0.00892522	0.00401532	0.264337	0.302959	0.0529942	0.00968992	0.0855249	0.0507567
0.00695687	0.00498339	0.252525	0.339147	0.0166113	0	0.0981608	0.0516681
0.00645995	0.00278125	0.39298	0.318821	0.0380676	0.00791139	0.0914019	0.0639059
0.00796045	0.00244379	0.260085	0.255848	0.030281	0	0.0900689	0.0498772
0.00803554	0.00481696			0.026857	0.00484496	0.104651	0.0816993
0.00343289	0.00218952			0.0384186	0.0107666	0.121124	0.0633899
0.00815851	0.00399902			0.0467238	0	0.101626	0.0891473
0.00763448	0.00260326			0.0294911	0.00227936	0.134409	0.0645995
0.00417827	0.0031506			0.0254065	0.00243736	0.105986	0.111607
0.00764025	0.00461425					0.11077	0.1
0.0073974	0.00709019					0.117555	0.111795
0.00637495	0.00284137					0.163043	0.0631831
0.00537634	0.00414152					0.0765404	0.0873744
0.00825537	0.0024322					0.125707	0.0955056
0.00627746	0.00289464					0.0890425	0.124693
0.011194	0.00451311					0.114126	0.0415282
0.00585137	0.00587984					0.0871185	0.143035
0.00791014	0.00266411					0.0767342	0.0488169
0.00535791	0.00322997					0.18648	0.0685871
0.00823643	0.00645995					0.259884	0.171264
0.00796045	0.00533584					0.186907	0.0865703
0.00544662	0.00414752					0.22329	0.16852
0.00742804	0.00536985					0.159683	0.0457158
0.00345781	0.00420168					0.166448	0.0857339
0.00985028	0.00447227					0.142799	0.150194
0.00523286	0.00423934					0.123001	0.0785208
0.00704622	0.0050184					0.213311	0.10285
0.00481696	0.00433125					0.161499	0.11367
0.00416346	0.00484496					0.184702	0.104916
0.00447227	0.000440451					0.20937	0.13826
0.00733291	0.00542888					0.109186	0.0968992
0.00455927	0.00399902					0.217694	0.126429
0.00563244	0.00758342					0.127389	0.104009
0.00336973	0.00257202
0.00483025	0.00344531

## Sheet: Figure 5C
Landing Rates
KIF13B WT (Tyr)	KIF13B WT (DeTyr)	KIF13BΔtail (Tyr)	KIF13BΔtail (DeTyr)	KIF13BCG (Tyr)	KIF13BCG (DeTyr)	KIF13BK414A (Tyr)	KIF13BK414A (DeTyr)
2.90657	2.90657	1.65803	2.50871	2.2335		15.4704	0.836237
4.56747	5.39792	1.45078	1.0453	1.01523		9.61672	8.15331
1.86851	1.24567	2.90155	2.50871	5.07614		20.2787	3.97213
0.83045	4.56747	3.31606	1.25436	2.03046		1.0453	1.0453
2.07612	1.24567	3.10881	2.71777	0.609137		1.25436	6.48084
2.28374	1.86851	1.86528	1.0453	0.609137		4.18118	2.29965
3.52941	1.24567	0.829016	1.67247	1.01523		5.22648	1.25436
1.86851	7.05882	3.10881	3.34495	0.812183		1.25436	1.67247
0.83045	2.90657	3.31606	2.29965	2.63959		2.29965	1.0453
0.83045	1.24567	0.829016	2.71777	2.84264		11.4983	1.25436
1.86851	1.03806	1.24352	1.25436	0.812183		4.80836	1.0453
6.6436	2.69896	1.24352	2.92683	1.21827		2.09059	2.09059
6.6436	6.6436	0.829016	2.29965	1.01523		3.97213	3.13589
1.6609	1.03806	1.86528	3.34495	1.01523		14.6341	2.50871
7.68166	3.73702	1.45078	1.46341	1.01523		2.09059	0.836237
5.60554	2.49135	1.03627	1.0453	0.609137		2.50871	8.15331
1.45833	2.49135	2.90155	1.25436	1.01523		2.09059	2.09059
5.20833	4.9827	3.31606	0.836237	3.24873		2.29965	1.25436
2.70833	2.90657	1.03627	3.13589	1.21827		1.67247	1.88153
7.5	6.02076	3.52332	2.71777	6.09137		1.25436	7.94425
0.833333	8.92734	2.27979	7.10801	0.609137		16.7247	1.25217
1.04167	0.83045	1.03627	0.836237	10.9645		1.25436	1.25217
2.29167	3.94464	0.829016	2.50871	0.812183		14.8432	5.0087
1.45833	0.83045	0.829016	1.0453	1.62437		3.97213	3.54783
5.83333	1.6609	4.35233	1.0453	1.62437		1.88153	1.25217
1.25	1.45329	1.03627	1.46341	7.51269		1.88153	2.50435
5.20833	3.94464	3.73057	1.25436	4.26396		11.2892	3.75652
1.25	2.28374	2.27979	2.09059	1.21827		1.67247	0.834783
7.5	2.28374	3.10881	0.836237	1.42132		2.09059	1.66957
1.04167	2.28374	1.03627	1.88153	4.46701		0.836237	0.834783
12.9167	2.06897	8.49741	1.46341	1.82741		0.836237	3.54783
0.833333	3.93103	1.24352	0.209059	0.812183		0.836237	5.0087
2.08333	1.44828	1.03627	2.29965	0.812183		2.09059	1.04348
0.833333	6.82759	1.24352	2.71777	1.01523		1.67247	1.25217
0.833333	2.27586	1.03627	3.34495	4.67005		2.92683	2.08696
0.833333	2.68966	0.414508	0.836237	0.812183		0.836237	8.76522
1.875	9.31034	4.55959	1.25436	0.812183		11.7073	1.66957
1.875	1.86207	3.73057	2.29965	0.812183		1.0453	2.08696
2.08333	11.5862	8.49741	1.25436	3.04569		0.836237	6.46957
9.79167	4.55172	3.52332	0.836237	0.812183		2.29965	4.8
1.66667	5.17241	1.03627	1.0453	0.812183		1.25436	7.30435
9.79167	3.51724	1.03627	1.25436	0.609137		0.836237	1.87826
3.125	4.55172	0.829016	1.88153	8.52792		5.6446	3.33913
3.95833	2.48276	1.24352	1.88153	3.45178		13.5889	2.72251
1.04167	2.68966	0.829016	3.55401	0.812183		2.29965	1.04712
1.25	1.03448	1.65803	0.627178	4.67005		3.55401	1.67539
1.45833	13.2872	3.10881	1.25436	7.1066		3.76307	1.25654
0.833333	4.77509	1.24352	1.0453	9.54315		12.1254	1.88482
1.66667	2.49135	0.829016	0.836237	0.609137		0.836237	1.25654
1.66667	7.88927	0.829016	1.25436	2.03046		6.6899	5.44503
0.833333	1.86851	0.829016	2.29965	1.42132		7.31707	4.81675
1.66667	7.88927	8.0829	5.85366	1.82741		1.46341	4.39791
0.833333	3.52941	1.45078	0.836237	0.812183		2.71777	1.88482
1.875	0.83045	1.24352	2.09059	1.62437		3.55401	0.837696
4.79167	1.24567	1.24352	1.0453	1.01523		1.46341	0.837696
8.95833	1.45329	3.73057	1.25436	1.21827		8.57143	1.88482
10.4167	0.83045	1.6609	11.4983	2.43655		1.88153	4.81675
1.04167	1.03448	0.83045	1.46341	0.812183		2.71777	1.25654
1.25	2.48276	2.07612	3.55401	2.63959		1.25436	1.67539
0.833333	1.86207	1.24567	1.25436	0.812183		5.01742	2.51309
2.29167	3.10345	1.6609	5.85366	2.43655		3.97213	0.837696
1.25	3.10345	1.24567	7.52613	0.609137		3.97213	3.35079
0.83045	2.27586	1.6609	1.88153	1.01523		5.85366	0.837696
11.2111	2.48276	2.69896	3.97213	1.21827		12.7526	2.09424
3.3218	3.93103	2.69896	4.80836	5.07614		3.13589	2.93194
1.03806	1.24138	2.28374	1.46341	7.1066		1.67247	2.51309
1.45329	1.24138	0.83045	1.88153	1.01523		5.01742	1.04712
0.83045	0.827586	3.52941	1.67247	0.609137		7.09565	2.30366
6.22837	6	3.3218	2.29965	0.609137		12.1043	1.25436
4.77509	1.24138	1.03806	1.25436	0.609137		1.04348	1.88153
0.83045	0.831889	1.03806	0.836237	0.812183		2.08696	1.25436
0.83045	1.24783	1.03806	2.71777	0.609137		3.33913	1.46341
4.35986	2.07972	0.83045	3.55401	0.812183		1.25217	4.18118
4.35986	1.03986	0.83045	1.0453	0.812183		1.46087	1.88153
1.03806	3.7435	1.03806	1.0453	1.01523		0.834783	1.0453
11.6263	3.32756	1.24567	0.836237	1.82741		0.834783	1.25436
13.0796	4.15945	6.85121	1.88153	0.812183		1.25217	1.88153
1.24567	1.66378	3.11419	1.0453	1.01523		7.09565	1.67247
1.03806	0.831889	2.28374	4.18118	1.82741		29.4261	0.836237
6.22837	1.45581	2.28374	1.0453	0.609137		1.04348	5.01742
1.6609	6.05217	1.24567	0.836237	2.43655		1.04348	1.88153
2.07612	3.13043	1.24567	0.836237	0.609137		2.29565	1.88153
1.03806	7.30435	1.45329	1.0453	0.609137		1.25217	1.88153
0.83045	8.97391	1.03806	2.71777	4.46701		3.96522	1.25436
1.45329	1.04348	1.03806	1.25436	1.62437		0.834783	3.34495
1.86851	1.66957	1.86851	0.836237	1.82741		3.54783	0.836237
2.69896	3.54783	6.85121	2.71777	0.609137		0.834783	1.67247
5.81315	1.46087	1.03806	2.09059	0.812183		4.38261	0.836237
2.07612	0.834783	2.28374	2.09059	1.42132		2.08696	1.25436
9.75779	1.87826	1.86851	3.55401	0.812183		14.6087	2.29965
1.24567	3.96522	1.45329	1.0453	1.42132		2.29565	1.25436
4.77509	1.87826	1.24567	1.88153	15.0254		3.54783	1.25436
0.83045	3.96522	1.86851	1.88153	2.63959		3.33913	3.13589
9.13495	7.72174	1.6609	5.22648	1.21827		0.834783	0.836237
2.07612	4.17391	4.56747	4.5993	1.42132		2.50435	3.55401
3.94464	1.87826	1.03806	1.67247	0.609137		2.29565	3.13589
1.24567	5.42609	0.83045	1.25436	0.810811		1.04348	1.0453
1.6609	1.25217	4.9827	2.29965	1.01351		1.25217	1.25436
0.83045	3.96522	2.49135	0.836237	1.01351		11.0609	2.92683
1.03806	1.25217	1.86851	1.46341	0.810811		2.92174	1.0453
1.45329	4.5913	1.24567	6.06272	0.608108		3.96522	3.34495
4.35986	3.75652	0.83045	3.34495	0.810811		7.51304	2.09059
4.9827	0.834783	1.03806	0.836237	0.810811		2.50435	3.13589
6.02076	1.46087	1.24567	1.03806	0.608108		1.87826	0.836237
1.86851	2.50435	0.83045	0.83045	0.608108		1.66957	1.0453
2.07612	1.25217	0.83045	2.28374	7.09459		0.834783	1.88153
13.2872	3.75652	1.03806	3.3218	5.87838		0.834783	1.0453
0.83045	3.33913	1.45329	0.83045	0.810811		8.55652	0.836237
2.28374	12.313	4.15225	2.49135	0.608108		7.09565	1.46341
1.86851	0.834783	3.94464	1.03806	0.608108		1.04348	13.1707
1.45329	1.46087	2.69896	0.622837	0.608108		1.46087	1.46341
3.73702	3.13043	1.6609	1.03806	0.608108		2.71304	0.836237
0.83045	2.50435	1.24567	1.03806	0.810811		0.834783	3.13589
1.03806	2.29565	1.45329	1.86851	0.810811		6.67826	6.89895
1.45329	3.33913	3.94464	11.2111	0.810811		1.04348	6.6899
6.6436	1.46087	2.69896	2.90657	1.21622		1.46087	1.0453
2.28374	1.66957	1.03806	4.77509	1.41892		0.834783	2.09059
1.6609	6.05217	0.83045	1.6609	1.01351		0.834783	4.5993
0.83045	7.51304	0.83045	0.83045	0.810811		1.87826	3.97213
1.45329	4.17391	0.83045	5.60554	0.608108		6.46957	2.50871
2.07612	3.54783	1.45329	2.49135	0.810811		0.834783	6.27178
1.45329	9.3913	0.83045	5.81315	0.810811		0.834783	3.55401
3.52941	8.76522	0.83045	0.83045	1.62162		11.4783	1.0453
2.07612	1.66957	1.03806	2.69896	0.608108		0.834783	4.5993
2.69896	0.834783	1.86851	5.60554	0.608108		2.29565	3.76307
1.04348	1.04348	1.03806	1.24567	0.810811		5.42609	3.76307
3.13043	0.834783	3.11419	1.03806	0.608108		1.46087	0.836237
4.17391	2.50435	4.15225	1.45329	0.608108		3.54783	1.88153
1.46087	1.04348	1.24567	0.83045	2.63514		2.92174	2.92683
2.29565	7.72174	2.07612	5.39792	1.01351		12.7304	0.836237
2.50435	3.13043	0.83045	3.73702	0.810811		0.417391	2.29965
6.88696	1.46087	1.03806	7.88927	0.608108		12.1043	1.88153
4.5913	1.66957	1.6609	1.6609	0.608108		2.50435	2.09059
2.29565	6.05217	0.83045	0.83045	0.608108		3.33913	3.13589
3.13043	3.54783	2.69896	1.03806	2.02703		3.54783	9.61672
1.87826	0.834783	2.49135	3.52941	1.41892		6.71329	3.13589
8.76522	7.72174	1.24567	2.07612	2.02703		1.88811	2.71777
3.33913	0.834783	2.90657	3.52941	2.02703		1.25874	2.29965
0.834783	1.25217	1.03806	1.45329	1.01351		10.2797	1.25436
1.46087	3.96522	1.03806	0.83045	0.608108		6.29371	5.01742
2.50435	1.87826	0.83045	1.86851	0.608108		8.39161	1.04895
1.04348	2.29565	1.03806	0.83045	0.608108		6.92308	4.82517
9.8087	3.54783	0.83045	1.24567	1.41892		1.67832	1.04895
9.18261	1.46087	0.83045	3.3218	1.01351		1.67832	2.51748
3.13043	3.33913	4.9827	0.83045	0.608108		1.67832	1.25874
3.96522	1.04348	1.6609	2.07612	0.608108		5.87413	1.67832
3.33913	1.25217	1.86851	1.03806	0.608108		1.67832	1.46853
0.834783	1.46087	6.6436	1.03806	0.608108		1.25874	1.25874
1.25217	2.92174	0.83045	1.03806	1.41892		0.839161	11.1189
1.87826	5.0087	1.45329	1.45329	0.608108		2.0979	2.0979
13.5652	3.54783	0.83045	1.6609	1.21622		14.2657	1.46853
0.834783	1.25217	2.69896	1.03806	0.608108		1.67832	2.51748
6.05217	3.75652	1.45329	2.69896	0.608108		1.04895	3.35664
8.55652	3.54783	2.90657	1.24567	0.608108		2.51748	2.72727
2.50435	6.05217	0.83045	1.45329	1.62162		4.40559	3.35664
1.87826	1.04348	1.45329	1.24567	0.608108		6.71329	1.67832
5.63478	1.04348	3.11419	3.11419	0.608108		1.46853	0.629371
1.46087	1.04348	1.45329	0.83045	1.41892		4.40559	2.93706
0.834783	10.8522	3.73702	0.83045	0.608108		3.98601	5.03497
1.04348	3.53553	1.03806	1.45329	0.810811		1.04167	2.72727
4.8	1.03986	3.3218	1.45329	0.608108		6.45833	0.839161
11.8957	1.24783	0.83045	1.03806	0.810811		2.70833	1.88811
1.87826	2.91161	2.49135	2.28374	0.608108		1.875	2.93706
0.834783	1.45581	2.69896	1.24567	1.21622		1.66667	1.25874
1.66957	3.53553	3.73702	5.39792	0.608108		6.25	3.14685
1.04348	1.03986	3.96522	2.49135	0.608108		3.125	3.98601
0.834783	3.53553	3.33913	2.07612	1.01351		8.75	2.51748
1.87826	2.07972	4.17391	3.11419	0.608108		1.875	1.46853
0.834783	3.11958	6.46957	2.28374	2.22973		10.625	1.04895
2.08696	6.23917	2.08696	2.28374	1.01351		2.91667	1.46853
0.834783	2.28769	4.8	3.11419	0.608108		0.833333	2.93706
3.13043	3.32756	3.96522	3.3218	21.8919		3.75	14.4755
1.46087	1.03986	1.04348	1.6609	0.608108		2.70833	6.71329
1.04348	3.11958	2.08696	1.24567	0.608108		1.04167	6.29371
0.834783	1.24783	0.834783	2.90657	1.21622		3.54167	2.51748
1.04348	1.03986	2.50435	1.24567	4.66216		3.95833	1.46853
6.46957	3.11958	1.04348	0.83045	0.608108		1.04167	4.40559
0.834783	4.15945	7.51304	1.6609	5.47297		1.25	10.9091
6.46957	2.28769	1.25217	1.6609	1.01351		0.833333	1.88811
11.4783	5.625	5.42609	0.83045	1.01351		4.58333	17.6224
2.29565	0.833333	2.08696	2.07612	0.608108		6.25	4.61538
1.66957	1.25	0.834783	1.03806	1.01351		4.79167	2.51748
1.25217	1.25	2.08696	1.03806	0.608108		1.04167	1.46853
1.04348	1.45833	1.25217	6.85121	0.608108		2.91667	2.0979
2.50435	2.91667	8.76522	6.22837	1.82432		1.875	0.839161
3.54783	1.04167	6.05217	4.77509	2.22973		4.16667	1.67832
6.88696	2.29167	2.50435	1.24567	1.82432		1.45833	1.46853
2.71304	1.45329	3.33913	3.94464	0.810811		2.5	2.93706
10.4348	2.28374	1.87826	1.03806	1.01351		1.25	9.44056
8.76522	1.6609	2.92174	4.15225	0.810811		1.66667	2.0979
2.29565	3.52941	1.25217	1.03806	0.810811		1.66667	9.86014
0.833333	3.73702	2.50435	0.83045	2.02703		17.7083	2.29565
1.25	1.24567	1.25217	2.69896	1.21622		2.08333	2.08696
2.29167	6.02076	2.29565	1.24567	1.41892		4.16667	10.4348
1.45833	1.24567	6.88696	7.47405	4.05405		8.33333	1.04348
9.79167	1.45329	3.54783	0.83045	1.01351		1.25	0.834783
0.833333	1.24567	1.04348	2.28374	1.21622		6.875	1.87826
1.875	1.03806	4.8	4.77509	9.12162		3.33333	1.04348
1.25	1.03806	1.66957	1.24567	3.04054		5	1.25217
1.25	4.9827	3.33913	6.02076	1.41892		2.5	6.46957
1.04167	4.56747	1.46087	1.03806	0.608108		2.5	1.66957
3.33333	1.03806	1.04348	1.6609	0.608108		8.54167	0.834783
10.625	7.47405	2.50435	2.28374	1.82432		4.58333	1.66957
6.45833	4.77509	5.0087	0.83045	0.810811		12.0833	1.66957
1.25	1.45329	1.46087	1.6609	0.608108		1.25	1.87826
5	3.53553	1.46087	2.28374	1.82432		1.04167	1.25217
2.08333	4.36742	1.46087	1.24567	1.21622		1.45833	1.04348
1.66667	2.07972	5.21739	1.03806	0.608108		3.54167	3.33913
2.91667	1.03986	3.13043	2.69896	0.608108		2.5	2.50435
2.08333	1.66378	2.71304	1.6609	0.810811		1.66667	2.50435
2.08333	1.24783	1.04348	1.24567	0.608108		9.79167	1.66957
3.54167	0.831889	0.834783	1.6609	0.810811		9.375	1.25217
0.833333	0.831889	1.66957	1.03806	0.608108		1.04167	0.834783
1.875	4.54389	1.66957	9.35875	4.45946		0.833333	2.71304
1.25	0.826162	1.66957	7.07106	0.810811		2.91667	1.25217
1.04167	2.89157	1.87826	0.831889	1.01351		1.45833	3.75652
1.45833	3.30465	3.33913	1.24783	0.810811		1.25	1.04348
1.875	1.44578	1.04348	1.03986	9.52703		1.25	4.38261
1.45833	5.57659	1.46087	4.78336	1.01351		0.831889	4.8
2.91667	1.0327	3.33913	1.03986	4.86486		0.831889	1.66957
15	4.13081	1.04348	5.61525	4.66216		1.03986	1.04348
3.75	4.95697	1.46087	3.11958	0.810811		1.66378	1.04348
1.04167	2.89157	0.834783	1.24783	3.44595		1.87175	1.25217
6.65511	1.44578	2.50435	1.66378	0.608108		2.49567	1.87826
1.03986	3.30465	1.04348	1.87175	0.608108		4.15945	3.75652
1.24783	0.826162	1.46087	0.831889	1.62162		6.65511	1.87826
0.623917	1.23924	8.13913	4.57539	0.810811		2.70364	2.08696
1.24783	1.85886	1.25217	3.32756	0.608108		1.24783	2.92174
1.24783	1.44578	3.75652	3.95147	1.62162		1.45581	3.13043
1.24783	1.0327	5.63478	15.182	0.810811		2.28769	4.5913
0.831889	5.78313	1.25217	4.15945	1.01351		10.6066	3.33913
3.53553	1.0327	1.04348	1.03986	0.810811		1.87175	1.87826
3.11958	1.65232	1.46087	6.0312	1.01351		2.07972	2.71304
5.61525	2.89157	2.08696	2.70364	1.41892		9.56672	1.66957
3.11958	1.23924	5.63478	3.53553	1.01351		1.24783	2.08696
2.91161	2.0654	3.96522	1.45581	4.25676		4.36742	0.834783
1.24783	2.27194	3.13043	2.49567	2.63514		1.87175	1.45833
1.44578	0.826162	1.87826	4.57539	0.608108		3.53553	1.25
1.65232	4.33735	1.66957	1.24783	2.22973		18.0936	1.04167
8.88124	1.44578	2.71304	1.24783	0.810811		1.87175	2.5
3.92427	1.44828	2.50435	7.27903	0.608108		1.03986	1.45833
1.0327	3.51724	2.71304	6.65511	0.810811		1.66378	1.25
0.826162	1.44828	14.4	2.91161	0.608108		0.831889	2.08333
1.44578	1.44828	1.04348	2.28769	1.62162		2.91161	1.25
0.826162	2.48276	2.50435	5.19931	0.810811		3.11958	1.875
1.0327	1.03448	1.87826	7.27903	0.608108		1.45581	2.70833
0.826162	0.827586	1.66957	2.28769	7.5		1.03986	1.25
1.44578	2.27586	1.25217	3.95147	0.608108		5.82322	1.04167
1.44578	2.27586	0.834783	2.07972	1.21622		3.53553	1.45833
0.826162	0.826162	2.08696	0.831889	0.810811		1.03986	1.45833
1.0327	9.10345	3.13043	2.70364	0.810811		1.66378	0.833333
0.826162	1.86207	3.33913	1.45581	1.01351		1.03986	3.11958
0.826162	1.03448	3.13043	1.24783	1.82432		1.87175	1.45581
0.826162	1.24138	1.87826	2.91161	0.810811		3.7435	20.5893
1.23924	1.24138	2.92174	2.49567	1.01351		2.70364	1.24783
0.826162	1.65517	5.21739	1.66378	1.01351		1.45581	2.70364
1.0327	1.86207	3.54783	1.66378	0.810811		2.07972	0.831889
1.85886	0.827586	1.46087	9.56672	2.02703		5.40728	1.24783
1.23924	2.89655	2.50435	0.831889	0.810811		8.94281	1.24783
1.23924	1.03093	2.08696	2.49567	0.608108		7.07106	1.24783
1.0327	1.03093	1.04348	1.03986	2.22973		3.11958	1.66378
1.44578	1.64948	6.46957	1.66378	0.810811		1.03986	0.831889
1.44578	1.64948	1.46087	7.07106	0.608108		1.03986	13.1023
3.92427	2.47423	1.04348	1.87175	0.608108		1.87175	0.831889
1.0327	1.0327	10.6435	2.28769	0.608108		1.45581	1.87175
10.9466	1.65232	2.08696	1.24783	0.608108		8.11092	1.66378
1.23924	1.0327	1.04348	1.24783	0.608108		1.66378	2.28769
1.85886	1.0327	2.29565	0.831889	4.86486		13.7262	2.70364
1.85886	1.65232	1.04348	2.28769	0.608108		1.24783	3.7435
1.44578	1.23924	5.0087	0.831889	0.810811		0.831889	0.831889
6.81583	1.85886	7.30435	1.45581	1.01351		1.66378	4.99133
2.89157	0.826162	4.17391	4.99133	1.41892		1.45581	1.24783
5.98967	1.44578	1.66957	1.45581	0.810811		9.35875	0.831889
2.68503	1.23924	2.29565	1.87175	0.608108		1.24783	2.28769
2.47849	0.826162	2.50435	2.91161	0.608108		4.15945	21.0052
1.65232	1.65232	2.71304	0.831889	5.47297		1.66378	1.24783
0.826162	2.89157	2.29565	5.40728	1.41892		1.45581	2.28769
1.65232	4.95697	4.5913	1.24783	0.608108		0.831889	2.28769
1.0327	1.65232	0.834783	1.87175	1.21622		1.66378	0.831889
5.78313	1.0327	0.834783	1.66378	0.608108		0.831889	2.07972
1.65232	1.23924	3.96522	6.23917	0.608108		1.87175	0.831889
1.0327	2.0654	0.834783	1.03986	0.608108		9.56672	1.87175
0.826162	0.826162	5.84348	0.623917	0.608108		1.45581	1.24783
1.65232	1.85886	5.0087	1.03986	0.810811		0.623917	0.831889
1.0327	2.27194	5.63478	0.831889	0.810811		5.42609	2.07972
6.60929	1.0327	2.71304	1.66378	1.01351		1.66957	2.28769
1.23924	5.57659	0.834783	2.28769	1.21622		1.87826	0.831889
1.0327	3.71773	3.54783	8.11092	1.41892		3.75652	0.831889
1.23924	0.826162	5.21739	2.28769	0.810811		4.8	1.45581
0.826162	3.92427	5.63478	0.831889	0.608108		0.834783	2.07972
1.23924	3.30465	3.13043	1.45581	1.21622		4.17391	1.66378
1.44578	0.826162	1.66957	3.32756	0.608108		1.46087	2.91161
0.826162	0.827586	2.71304	4.99133	0.608108		11.4783	2.70364
1.44578	2.27586	1.04348	1.45581	0.810811		0.834783	1.66378
5.57659	2.68966	1.04348	1.24783	0.810811		0.834783	2.91161
9.29432	0.827586	1.25217	1.66378	0.608108		6.67826	2.28769
2.89157	1.24138	1.46087	11.2305	1.62162		2.92174	1.24783
1.65232	1.86851	1.25217	0.831889	1.41892		1.46087	2.70364
1.23924	0.83045	1.04348	0.831889	0.608108		1.25217	7.487
2.68503	0.83045	1.25217	1.24783	0.608108		1.04348	4.15945
1.85886	2.28374	1.04348	2.70364	0.608108		1.04348	2.28769
0.826162	2.69896	1.04348	3.7435	1.01351		1.04348	1.66378
1.44578	2.49135	2.29565	3.32756	4.66216		2.08696	1.03986
1.23924	1.6609	1.25217	5.82322	1.01351		5.42609	2.28769
1.65232	1.24567	4.5913	1.45581	1.62162		6.46957	1.45581
8.6747	0.83045	15.4435	2.07972	0.608108		20.8696	1.03986
1.23924	1.24567	1.25217	1.87175	1.41892		3.13043	0.415945
3.72414	1.03806	1.04348	1.66378	0.608108		1.25217	2.28769
2.06897	1.86851	1.66957	2.07972	6.08108		3.13043	1.45581
1.44828	0.83045	13.7739	3.53553	3.44595		1.04348	4.78336
1.44828	1.03806	4.8	1.03986	2.83784		5.42609	1.03986
1.03448	1.45329	2.92174	2.91161	1.41892		1.66957	1.87175
1.03448	1.6609	6.05217	1.04712	1.01351		6.67826	2.70364
1.24138	4.56747	6.88696	2.72251	0.810811		0.834783	0.831889
2.27586	0.83045	1.46087	0.837696	1.21622		0.834783	1.45581
1.65517	0.83045	1.66957	4.39791	0.608108		0.834783	0.831889
1.24138	1.6609	1.87826	1.04712	1.01351		0.834783	2.49567
2.48276		1.25217	8.16754	0.810811		16.2783	1.87175
1.44828		6.67826	5.86387	1.01351		2.29565	1.87175
6.62069		1.04348	1.88482	0.810811		2.92174	1.03986
2.27586		3.96522	1.88482	1.01351		2.08696	1.45581
9.10345		2.08696	1.88482	0.608108		2.08696	1.87175
1.03448		3.96522	3.76963	1.01351		1.04348	1.03986
0.827586		15.0261	2.72251	0.810811		1.25217	5.61525
4.55172		1.25217	2.51309	1.01351		3.96522	0.831889
3.51724		1.87826	2.30366	0.608108		1.46087	5.61525
1.24138		2.29565	3.56021	0.810811		1.25217	1.24783
1.86207		8.13913	1.25654	1.01351		5.21739	1.45581
1.24138		5.21739	1.25654	0.810811		4.8	3.53553
7.86207		1.25217	1.04712	1.62162		2.29565	2.70364
1.86207		5.84348	2.72251	0.608108		8.34783	0.831889
1.03448		2.50435	2.93194	0.810811		1.87826	1.87175
1.23711		1.25217	3.56021	0.608108		2.08696	0.831889
10.7216		1.66957	1.04712	0.810811		1.87826	1.03986
14.433		5.0087	1.04712	0.810811		2.08696	1.03986
3.71134		1.04348	1.46597	0.608108		2.92174	2.28769
3.71134		0.834783	4.18848	0.608108		1.25217	0.623917
1.23711		2.71304	1.25654	0.608108		1.66957	0.415945
0.824742		2.92174	4.81675	0.608108		1.04348	1.03986
3.29897		1.87826	6.28272	0.810811		1.87826	7.07106
3.29897		5.63478	1.88482	1.62162		2.71304	0.831889
0.824742		1.04348	1.88482	0.608108		1.25217	2.91161
1.85567		1.66957	2.51309	2.63514		1.04348	0.831889
8.04124		1.25217	4.39791	2.43243		1.87826	1.87175
1.85567		3.96522	4.81675	0.810811		1.25217	6.44714
1.23711		2.29565	3.35079	1.41892		0.834783	5.61525
1.23711		1.04348	1.46597	0.810811		3.13043	2.28769
8.45361		8.34783	2.72251	0.810811		1.04348	7.487
0.824742		13.3565	1.46597	1.41892		1.87826	0.831889
0.826162		1.04348	1.04712	9.93243		1.04348	1.24783
3.51119		1.04348	4.81675	0.608108		3.75652	4.78336
1.0327		9.8087	1.25654	1.41892		1.25217	2.49567
2.0654		2.92174	4.39791	0.810811		2.08696	3.53553
1.23924		2.50435	1.67539	4.05405		13.3565	0.831889
1.65232		6.05217	1.88482	0.608108		1.87826	3.32756
1.0327		10.8522	4.81675	3.24324		3.33913	6.23917
1.0327		1.87826	3.76963	0.608108		1.04348	5.40728
1.44578		1.66957	4.18848	1.82432		1.04348	2.49567
0.826162		1.04348	4.81675	1.01351		3.75652	1.03986
2.68503		4.38261	1.04712	1.01351		0.626087	1.03986
2.27194		2.29565	0.837696	1.21622		0.834783	2.28769
4.75043		3.33913	1.46597	0.608108		5.42609	2.07972
0.826162		1.25217	1.88482	3.04054		1.04348	1.03986
1.44578		3.33913	1.46597	0.608108		1.04348	0.831889
0.826162		2.50435	1.04712	1.01351		1.87826	1.45581
1.23924		1.66957	2.09424	1.62162		2.29565	0.831889
4.54389		0.834783	1.88482	0.810811		1.04348	2.91161
4.13081		2.50435	1.04712	1.01351		2.71304	9.7747
5.37005		3.54783	3.97906	1.21622		2.50435	8.73484
0.826162		1.25654	3.97906	1.01351		1.66957	3.32756
0.826162		1.88482	4.39791	1.21622		0.834783	8.73484
8.46816		1.25654	3.35079	0.608108		1.46087	1.46087
1.23924		3.14136	2.72251	0.608108		1.87826	3.75652
1.86851		1.04712	1.46597	0.608108		1.25436	3.13043
0.83045		2.30366	1.88482	1.41892		0.836237	1.25217
2.07612		5.65445	1.25654	0.608108		1.46341	3.75652
1.6609		1.04712	1.25654	1.01351		1.46341	1.04348
1.03806		1.67539	1.46597	1.21622		4.18118	6.88696
2.49135		0.837696	2.51309	0.608108		2.09059	1.04348
2.69896		1.88482	10.8901	0.608108		5.22648	1.25217
5.19031		2.72251	1.04712	1.21622		3.13589	1.87826
0.83045		0.837696	2.72251	0.810811		3.13589	1.66957
1.45329		1.46597	1.25654	3.85135		1.46341	1.46087
4.15225		1.67539	1.88482	1.01351		5.85366	0.626087
1.86851		0.628272	5.02618	2.02703		5.22648	1.66957
7.88927		3.14136	3.56021	1.41892		12.5436	2.50435
4.15225		1.04712	1.04712	1.82432		1.46341	1.25217
1.45329		1.67539	2.30366	0.608108		1.25436	1.04348
1.03806		1.25654	3.76963	0.810811		5.01742	1.46087
2.49135		0.628272	2.30366	1.21622		6.27178	1.04348
1.6609		2.51309	2.93194	1.01351		1.46341	1.25217
3.73702		1.04712	2.09424	0.810811		2.29965	6.26087
2.07612		2.51309	3.14136	0.608108		1.25436	2.29565
0.83045		1.25654	1.67539	0.608108		9.61672	0.417391
6.6436		1.67539	2.72251	6.89189		3.97213	0.834783
2.07612		1.04712	1.04712	0.608108		1.25436	1.66957
1.03806		1.25654	1.25654	0.608108		5.85366	0.834783
3.3218		3.56021	6.70157	0.608108		1.46341	1.66957
1.6609		0.837696	0.837696	0.810811		0.836237	1.46087
15.5709		3.14136	0.837696	2.63514		1.46341	2.29565
1.03806		5.44503	0.837696	1.21622		1.25436	1.25217
3.52941		0.837696	3.35079	8.51351		1.46341	1.46087
2.28374		1.25654	3.76963	8.91892		7.52613	1.87826
2.90657		5.2356	0.837696	0.608108		5.6446	0.834783
1.24567		1.46597	1.04712	0.608108		2.09059	1.46087
1.86851		1.04712	3.35079	0.608108		1.46341	3.33913
1.6609		1.04712	8.16754	3.04054		1.0453	1.46087
6.02076		1.46597	1.04712	0.810811		1.46341	2.50435
1.03806		0.837696	1.04712	0.608108		1.25436	1.04348
3.11419		1.25654	3.97906	3.85135		1.0453	3.54783
6.22837		0.837696	1.88482	1.41892		1.67247	1.46087
2.07612		1.25654	1.88482	0.810811		0.836237	1.04348
1.03806		1.67539	3.56021	2.22973		1.46341	1.25217
1.45329		3.14136	3.14136	3.24324		1.46341	1.87826
		2.93194	1.25654	0.608108		1.46341	1.25217
		1.04712	1.67539	0.608108		3.13589	6.67826
		2.51309	5.02618	1.41892		9.19861	1.66957
		0.837696	5.02618	2.43243		9.40767	0.834783
		3.56021	3.14136	1.41892		4.5993	2.08696
		2.09424	2.30366	0.810811		11.2892	2.29565
		1.46597	1.88482	2.43243		0.836237	0.417391
		0.837696	1.04712	0.608108		1.46341	1.66957
		1.04712	1.67539	1.41892		1.25436	1.25217
		2.09424	2.30366	1.41892		0.836237	1.04348
		4.81675	0.837696	1.01351		1.46341	2.92174
		1.88482	0.837696	1.41892		1.25436	1.25217
		3.14136	2.93194	0.608108		1.46341	1.04348
		1.46597	1.04712	1.01351		1.0453	2.29565
		2.09424	2.30366	1.01351		1.46341	2.92174
		2.51309	2.51309	1.21622		1.67247	2.71304
		1.67539	1.88482	0.608108		8.78049	1.25217
		1.04712	2.09424	0.608108		0.836237	1.04348
		0.837696	1.04712	1.21622		7.31707	0.834783
			3.56021	1.82432		1.67247	1.04348
			6.49215	0.608108		2.29965	2.92174
			1.25654	0.810811		1.88153	1.04348
			0.837696	0.810811		2.29965	3.13043
			2.72251	0.608108		0.836237	1.04348
			5.44503	1.01351		1.88153	2.08696
			1.25654	1.21622		3.13589	1.46087
			1.88482	1.21622		2.50871	2.71304
			1.46597	1.01351		1.0453	1.46087
			2.30366	2.63514		2.09059	2.50435
			2.72251	0.810811		1.25436	2.71304
			13.4031	2.02703		1.25436	2.08696
			6.0733	0.810811		2.50871	1.25217
			6.0733	0.608108		1.88153	2.29565
			5.02618	1.21622		2.29965	0.834783
			1.25654	1.82432		1.88153	5.0087
			2.72251	1.41892		3.55401	0.626087
			1.46597	0.608108		5.6446	1.04348
			1.46597	0.608108		5.85366	1.04348
			2.09424	1.01868		0.836237	2.08696
			4.39791	1.83362		1.46341	3.33913
			1.67539	2.64856		1.67247	1.25217
			2.93194	2.85229		2.09059	2.29565
			1.46597	0.814941		2.50871	1.04348
			1.88482	1.22241		3.13589	0.834783
			3.35079	1.01868		1.0453	4.5913
			1.04712	2.03735		1.25436	4.5913
			5.02618	2.24109		1.46341	1.87826
			1.67539	0.611205		0.836237	1.66957
			2.93194	0.814941		2.09059	5.63478
			1.46597	0.814941		12.3345	1.66957
			1.88482	0.814941		1.0453	3.54783
			1.04712	0.611205		1.25436	0.834783
			8.37696	3.25976		2.09059	2.71304
			0.837696	0.611205		2.92683	1.04348
			1.04712	0.611205		2.92683	2.08696
			1.88482	0.611205		1.46341	3.13043
				1.22241		7.10801	6.67826
				3.4635		3.34495	1.87826
				0.611205		1.46341	1.66957
				0.611205		2.09059	2.71304
				0.814941		0.836237	1.46087
				1.01868		3.13589	1.04348
				0.611205		0.836237	1.87826
				0.611205		1.88153	1.25217
				1.01868		3.13589	0.834783
				1.83362		0.836237	1.66957
				0.611205		1.88153	0.834783
				0.611205		2.92683	3.13043
				1.01868		7.31707
				0.814941		3.13589
				0.814941		2.92683
				1.62988		8.78049
				0.814941		1.0453
				1.01868		1.46341
				0.611205		2.50871
				0.611205		2.09059
				0.814941		1.0453
				1.83362		2.09059
				5.90832		6.27178
				1.22241		1.25436
				0.814941		1.0453
				0.611205		5.22648
				1.01868		2.92683
				0.611205		3.97213
				2.85229		1.25436
				1.22241		2.50871
				1.22241		1.0453
				0.814941		16.7247
				0.814941		0.836237
				1.62988		2.50871
				1.42615		1.46341
				2.03735		2.71777
				1.62988		1.0453
				0.611205		2.09059
				1.42615		5.43554
				1.42615		1.88153
				0.814941		0.836237
				0.814941		0.836237
				0.814941		2.09059
				0.611205		2.29965
				0.611205		1.88153
				5.70458		1.46341
				1.62988		3.76307
				1.62988		3.55401
				1.01868		5.01742
				1.01868		0.836237
				0.814941
				1.62988
				0.814941
				1.01868
				0.814941
				0.611205
				2.24109
				0.611205
				8.73096
				4.06091
				1.82741
				0.609137
				0.609137
				1.62437
				0.812183
				3.45178
				1.21827
				1.01523
				0.609137
				1.01523
				1.01523
				1.42132
				1.42132
				1.21827
				1.01523
				0.812183
				1.01523
				0.609137
				1.42132
				1.01523
				0.609137
				0.609137
				1.82741
				0.812183
				0.812183
				0.609137
				0.812183
				0.609137
				1.42132
				1.82741
				0.609137
				0.609137
				0.609137
				0.609137
				0.609137
				0.812183
				2.03046
				2.03046
				1.21827
				1.01523
				1.21827
				0.609137
				0.812183
				1.01523
				1.21827
				0.609137
				1.01523
				0.609137
				0.609137
				0.609137
				0.609137
				0.609137
				1.21827
				0.609137
				0.812183
				0.812183
				2.2335
				6.90355
				1.62437
				0.609137
				0.812183
				0.609137
				0.609137
				1.21827
				0.609137
				1.62437
				0.609137
				0.812183
				1.21827
				4.67005
				0.609137
				1.01523
				0.812183
				0.812183
				0.609137
				0.609137
				1.21827
				2.43655
				0.812183
				1.42132
				1.42132
				2.03046
				0.812183
				0.609137
				0.609137
				0.609137
				0.812183
				1.21827
				1.01523
				0.609137
				0.812183
				0.609137
				0.609137
				0.609137
				1.21827
				0.609137
				0.812183
				1.01523
				1.42132
				1.62437
				0.609137
				0.609137
				1.82741
				5.88832
				1.21827
				2.03046
				0.812183
				0.609137
				0.609137
				1.01523
				1.82741
				2.03046
				0.609137
				0.812183
				0.812183
				1.21827
				0.609137
				1.01523
				1.21827
				1.01523
				0.609137
				0.812183
				0.609137
				0.609137
				0.812183
				0.609137
				1.01523
				0.812183
				0.609137
				1.21827
				0.812183
				4.26396
				0.812183
				4.28571
				0.816327
				0.816327
				0.612245
				0.612245
				0.612245
				0.612245
				0.816327
				3.87755
				1.42857
				0.612245
				0.612245
				0.612245
				1.22449
				0.816327
				1.02041
				0.612245
				0.816327
				0.612245
				0.612245
				1.02041
				0.612245
				1.42857
				0.612245
				2.04082
				0.816327
				0.0816327
				0.612245
				0.612245
				0.612245
				2.04082
				0.612245
				0.816327
				0.612245
				0.816327
				1.63265
				10
				0.816327
				1.22449
				1.42857
				0.612245
				0.612245
				0.612245
				4.08163
				22.0408
				0.612245
				0.612245
				2.44898
				0.612245
				1.22449
				4.69388
				0.612245
				0.612245
				1.22449
				0.612245
				0.612245
				0.816327
				0.816327
				1.02041
				0.612245
				1.02041
				0.816327
				5.91837
				2.65306
				1.22449
				2.85714
				1.02041
				1.42857
				0.816327
				3.87755
				0.612245
				1.83673
				1.02041
				1.02041
				2.44898
				0.612245
				0.816327
				0.612245
				1.02041
				1.02041
				0.612245
				0.816327
				2.2449
				3.87755
				0.612245
				1.83673
				0.612245
				0.816327
				1.02041
				0.612245
				0.816327
				0.816327
				0.612245
				0.612245
				0.816327
				1.02041
				1.63265
				1.42857
				13.4694
				0.816327
				1.42857
				1.83673
				0.816327
				1.02041
				0.816327
				0.816327
				0.612245
				2.04082
				0.612245
				2.04082
				0.612245
				1.42857
				0.816327
				0.612245
				2.65306
				0.816327
				0.816327
				0.612245
				0.612245
				0.816327
				0.816327
				0.612245
				2.85714
				2.03735
				0.814941
				3.05603
				3.4635
				0.611205
				9.37182
				0.611205
				1.01868
				0.611205
				0.611205
				0.611205
				0.611205
				1.42615
				1.22241
				4.68591
				3.87097
				0.611205
				1.83362
				0.814941
				0.814941
				1.01868
				1.62988
				0.611205
				0.611205
				2.64856
				2.85229
				0.611205
				0.814941
				0.611205
				9.77929
				0.814941
				0.611205
				0.814941
				0.611205
				0.814941
				0.814941
				0.611205
				3.05603
				4.68591
				5.29711
				2.03735
				0.814941
				1.42615
				1.01868
				0.814941
				0.611205
				0.814941
				0.611205
				4.88964
				0.611205
				3.05603
				0.611205
				2.24109
				3.25976
				0.814941
				0.611205
				0.814941
				0.611205
				0.611205
				1.01868
				0.814941
				1.42615
				1.22241
				2.24109
				0.611205
				12.6316
				2.44482
				1.01868
				0.611205
				0.814941
				1.62988
				1.42615
				1.01868
				0.611205
				1.01868
				1.62988
				1.42615
				0.814941
				0.814941
				11.0017
				0.611205
				0.611205
				0.814941
				0.611205
				2.24109
				0.611205
				1.01868
				1.83362
				1.22241
				1.22241
				0.611205
				0.611205
				0.814941
				1.01868
				0.814941
				0.814941
				0.611205
				0.611205
				0.814941
				0.814941
				1.01868
				0.611205
				0.814941
				1.01868
				0.611205
				0.611205
				0.611205
				1.22241
				0.814941
				2.85229
				0.814941
				0.814941
				1.23077
				1.64103
				2.25641
				0.615385
				0.615385
				0.820513
				1.64103
				0.615385
				1.02564
				0.820513
				0.820513
				0.615385
				0.820513
				0.615385
				1.23077
				0.615385
				1.02564
				0.820513
				1.02564
				0.615385
				0.820513
				1.02564
				1.02564
				1.02564
				0.615385
				1.02564
				1.4359
				2.46154
				2.25641
				0.820513
				1.02564
				3.48718
				1.02564
				0.615385
				0.615385
				0.615385
				0.820513
				0.615385
				1.02564
				0.615385
				0.615385
				2.46154
				0.615385
				1.02564
				0.820513
				1.23077
				0.820513
				0.820513
				0.615385
				0.615385
				1.4359
				1.02564
				1.4359
				0.820513
				1.23077
				0.820513
				0.615385
				0.615385
				0.615385
				2.25641
				0.615385
				1.02564
				0.615385
				2.05128
				3.89744
				0.615385
				0.820513
				0.820513
				0.615385
				0.615385
				0.820513
				0.615385
				0.820513
				2.05128
				2.05128
				1.84615
				0.615385
				0.615385
				1.4359
				0.615385
				1.23077
				0.615385
				0.615385
				0.820513
				0.615385
				1.02564
				1.23077
				0.615385
				0.820513
				5.53846
				2.25641
				0.615385
				0.615385
				0.820513
				1.84615
				1.4359
				1.02564
				1.23077
				1.02564
				2.46154
				0.615385
				0.820513
				1.4359
				2.05128
				0.615385
				2.87179
				0.615385
				0.820513
				0.615385
				2.25641
				0.820513
				2.46154
				0.615385
				2.05128
				0.615385
				2.46154
				0.820513
				1.84615
				1.02564
				0.820513
				1.22241
				0.611205
				0.611205
				2.24109
				0.814941
				0.611205
				1.01868
				0.814941
				1.01868
				0.611205
				2.44482
				2.64856
				0.611205
				0.611205
				1.01868
				0.814941
				0.611205
				0.611205
				1.22241
				0.814941
				0.814941
				0.814941
				0.611205
				1.01868
				0.814941
				1.62988
				0.611205
				8.76061
				0.611205
				1.01868
				0.611205
				2.24109
				0.814941
				0.814941
				0.814941
				0.814941
				1.62988
				0.611205
				1.01868
				0.814941
				0.611205
				0.611205
				0.814941
				0.611205
				2.44482
				0.814941
				0.611205
				1.01868
				1.01868
				0.611205
				0.611205
				3.4635
				1.62988
				0.814941
				1.22241
				1.22241
				0.814941
				0.611205
				0.611205
				0.611205
				1.22241
				0.814941
				2.03735
				3.4635
				3.05603
				0.814941
				1.62988
				1.42615
				9.16808
				1.42615
				1.01868
				1.83362
				1.01868
				1.22241
				1.01868
				0.814941
				0.814941
				3.66723
				0.611205
				0.814941
				0.611205
				0.814941
				1.42615
				0.814941
				0.814941
				0.611205
				2.24109
				0.814941
				1.22241
				0.611205
				0.611205
				0.814941
				1.83362
				0.814941
				5.50085
				0.611205
				0.814941
				0.814941
				0.611205
				2.85229
				5.09338
				4.27844
				0.611205
				6.11205
				1.62988
				1.42615
				1.01868
				2.03735
				0.814941
				0.611205
				1.01868
				1.22241
				2.44482
				1.01868
				0.611205
				1.42615
				1.66337
				1.66337
				0.950495
				0.950495
				0.950495
				0.712871
				2.61386
				2.13861
				1.18812
				4.9901
				0.712871
				1.90099
				0.712871
				0.712871
				0.712871
				0.950495
				0.950495
				0.950495
				0.712871
				0.712871
				0.950495
				0.950495
				1.18812
				15.6832
				0.712871
				0.712871
				0.712871
				1.90099
				1.18812
				0.712871
				0.950495
				1.66337
				0.950495
				1.18812
				0.712871
				3.80198
				0.712871
				0.712871
				2.37624
				0.950495
				2.61386
				1.66337
				0.712871
				1.66337
				1.18812
				0.950495
				1.18812
				2.13861
				0.950495
				0.950495
				1.90099
				1.90099
				0.712871
				1.18812
				0.712871
				0.950495
				4.27723
				2.61386
				4.75248
				1.18812
				2.37624
				1.90099
				1.42574
				1.18812
				0.950495
				0.950495
				1.18812
				0.712871
				1.90099
				1.42574
				0.712871
				4.51485
				2.37624
				7.12871
				0.712871
				1.66337
				0.712871
				2.37624
				6.89109
				1.18812
				0.712871
				0.712871
				2.61386
				2.37624
				2.61386
				2.13861
				2.61386
				0.950495
				2.61386
				0.712871
				0.950495
				1.66337
				0.712871
				2.61386
				3.56436
				0.712871
				2.37624
				8.79208
				0.712871
				1.18812
				0.712871
				0.950495
				0.712871
				6.17822
				0.710059
				1.6568
				0.946746
				0.710059
				8.04734
				1.6568
				0.710059
				0.710059
				0.946746
				0.710059
				0.710059
				0.710059
				3.07692
				1.18343
				1.89349
				2.60355
				1.42012
				0.946746
				0.710059
				1.42012
				2.60355
				0.710059
				0.710059
				2.84024
				1.42012
				3.5503
				6.86391
				0.710059
				1.6568
				1.89349
				0.946746
				0.710059
				1.18343
				0.946746
				0.710059
				0.946746
				0.946746
				0.946746
				1.18343
				0.710059
				1.18343
				1.18343
				1.42012
				0.710059
				7.33728
				0.710059
				4.49704
				0.946746
				0.710059
				0.710059
				0.710059
				0.710059
				1.18343
				1.6568
				0.710059
				4.02367
				1.42012
				1.18343
				3.31361
				2.60355
				0.710059
				1.89349
				0.710059
				4.73373
				2.13018
				0.710059
				0.946746
				0.710059
				0.710059
				1.6568
				2.13018
				1.89349
				0.946746
				0.710059
				1.6568
				0.710059
				0.710059
				0.710059
				1.18343
				4.02367
				1.42012
				1.42012
				0.710059
				4.73373
				1.18343
				0.946746
				1.6568
				2.84024
				1.42012
				0.946746
				3.31361
				0.946746
				0.710059
				0.97166
				0.97166
				2.67206
				0.97166
				2.18623
				12.8745
				1.94332
				15.0607
				0.97166
				2.18623
				0.728745
				1.21457
				3.40081
				1.45749
				2.91498
				0.97166
				3.15789
				1.94332
				1.45749
				0.97166
				0.728745
				0.728745
				0.728745
				0.728745
				0.728745
				0.97166
				0.97166
				0.97166
				0.728745
				1.94332
				0.728745
				0.97166
				0.728745
				0.728745
				1.7004
				1.94332
				1.21457
				1.21457
				0.728745
				1.45749
				1.21457
				1.45749
				3.40081
				1.45749
				1.7004
				0.728745
				0.728745
				0.97166
				0.97166
				2.42915
				0.97166
				1.94332
				0.97166
				1.21457
				0.97166
				0.728745
				2.18623
				2.67206
				2.42915
				2.18623
				1.94332
				0.728745
				0.728745
				0.97166
				0.97166
				2.42915
				1.21457
				0.728745
				0.728745
				0.728745
				2.18623
				1.97938
				0.989691
				0.989691
				0.742268
				0.742268
				0.989691
				3.95876
				0.989691
				11.3814
				2.72165
				0.742268
				3.46392
				0.742268
				0.742268
				0.989691
				3.21649
				0.742268
				0.989691
				0.742268
				1.73196
				0.742268
				0.742268
				2.72165
				0.989691
				0.989691
				0.989691
				0.742268
				4.20619
				0.989691
				0.742268
				0.742268
				0.742268
				0.742268
				6.18557
				2.2268
				0.742268
				1.48454
				0.742268
				0.989691
				0.742268
				0.989691
				0.742268
				3.21649
				0.989691
				0.989691
				0.742268
				1.23711
				3.46392
				0.989691
				2.83465
				1.1811
				1.65354
				0.708661
				0.708661
				0.708661
				0.708661
				2.59843
				0.708661
				0.708661
				0.708661
				0.708661
				0.944882
				1.65354
				0.708661
				0.708661
				2.12598
				1.1811
				0.708661
				3.30709
				0.708661
				0.708661
				0.708661
				0.944882
				8.74016
				1.65354
				0.708661
				2.59843
				0.708661
				1.41732
				0.708661
				6.37795
				0.72
				0.72
				0.96
				12
				0.72
				1.44
				3.12
				0.72
				0.72
				2.88
				5.04
				0.72
				1.2
				6.96
				2.64
				3.6
				0.72
				0.72
				0.72
				0.96
				1.44
				2.4
				0.96
				2.4
				0.96
				0.96
				0.72
				0.72
				2.16
				1.92
				0.96
				0.72
				0.96
				4.8
				17.52
				10.32
				0.72
				0.72
				4.32
				0.96
				1.68
				0.72
				1.2
				2.64
				2.64
				2.64
				2.64
				4.08
				0.96
				1.44
				0.96
				1.2
				0.946746
				2.13018
				0.946746
				8.28402
				1.42012
				2.60355
				0.710059
				0.710059
				0.710059
				2.60355
				2.13018
				0.946746
				1.6568
				0.710059
				1.89349
				0.946746
				0.710059
				2.13018
				0.710059
				0.710059
				0.710059
				0.710059
				0.710059
				0.710059
				0.946746
				0.946746
				3.07692
				0.946746
				1.42012
				6.15385
				2.36686
				1.18343
				5.68047
				1.14943
				2.52874
				0.689655
				2.52874
				4.5977
				0.689655
				0.91954
				1.14943
				1.14943
				0.91954
				0.689655
				0.91954
				2.75862
				1.37931
				0.689655
				2.29885
				0.689655
				0.689655
				0.689655
				0.91954
				5.28736
				2.52874
				0.689655
				0.689655
				2.06897
				0.689655
				1.6092
				0.689655
				0.997921
				0.997921
				1.99584
				2.4948
				1.74636
				1.2474
				0.748441
				0.748441
				1.49688
				2.24532
				2.24532
				1.99584
				1.99584
				1.2474
				0.997921
				1.99584
				0.997921
				0.748441
				0.748441
				0.997921
				1.74636
				1.74636
				1.2474
				0.997921
				0.997921
				2.4948
				0.997921
				1.74636
				2.4948
				0.748441
				0.748441
				1.2474
				0.748441
				0.748441
				1.99584
				0.748441
				1.74636
				1.2474
				0.997921

[truncated: 9 more sheets: Figure S2A, Figure S2C, Figure S2D, Figure S3C, Figure S4A, Figure S4B, Figure S5C-E, Figure S5F,G, All gels]
